# Supplementary material for: Tumor microenvironments with an active type I IFN response are sensitive to inhibitors of heme degradation
Source: JCI Insight. 2025 Jul 8;10(16):e191017. doi: 10.1172/jci.insight.191017 (PMC12406722; doi:10.1172/jci.insight.191017)
Supplement: Supplemental data set 1 [file jciinsight-10-191017-s144.xlsx]

## Sheet: Only padj. <0.05
	Vehicle vs. SnMP		Prf1 +/+ vs Prf1 -/-
	Prf1 +/+	Prf1 -/-	Vehicle	SnMP
	Vegfa	Il17b	H2-Eb1	H2-Eb1
	Sh2b2	Saa1	Prf1	Prf1
			H2-T23	H2-T23
			H2-DMb1	S100a8
			Ly86	H2-DMb1
			H60a	H2-K1
			Cybb	H2-D1
			Mx2	Ripk2
			H2-Ea-ps	H2-Ea-ps
			Apoe	H60a
			Cd83	Chit1
			H2-Dma	Ikzf1
			Isg15	Psmb9
			Pik3cg	Cd1d1
			Ctsh	Sh2b2
			Chil3	Cd14
			Ccr5	Saa1
			Emr1	Itga2b
			Ctss	Map3k5
			Mef2c
			Cxcr5

## Sheet: WT vs. KO; Vehicle 
	baseMean	log2FoldChange	lfcSE	stat	pvalue	padj
H2-Eb1	505.086	-4.94508	0.380331	-13.0021	1.19103e-38	9.17097e-36
Prf1	89.1326	-3.53473	0.379988	-9.30221	1.37551e-20	5.29572e-18
H2-T23	2439.76	-2.7678	0.380477	-7.27454	3.47611e-13	8.92201e-11
H2-DMb1	61.3174	-2.1232	0.361754	-5.86918	4.37944e-09	8.43042e-07
Ly86	337.733	-1.63441	0.359708	-4.54371	5.52717e-06	0.000851183
H60a	28.1156	1.88018	0.433841	4.3338	1.46559e-05	0.00188084
Cybb	236.747	-1.24265	0.299449	-4.1498	3.32766e-05	0.00366042
Mx2	109.959	1.92849	0.473862	4.06972	4.7069e-05	0.00453039
H2-Ea-ps	22.7509	1.82588	0.45615	4.00281	6.25945e-05	0.0053553
Apoe	7724.89	-1.51616	0.381738	-3.97173	7.13518e-05	0.00549409
Cd83	77.0371	-1.15333	0.319526	-3.60951	0.000306777	0.0202589
H2-Dma	121.502	-1.08156	0.301162	-3.59128	0.00032906	0.0202589
Isg15	543.418	1.60896	0.449282	3.58119	0.000342033	0.0202589
Pik3cg	148.364	-0.993113	0.291896	-3.40228	0.000668268	0.0367547
Ctsh	1825.26	-1.04454	0.316721	-3.29799	0.00097379	0.0464024
Chil3	80.206	1.33141	0.40709	3.27054	0.00107341	0.0464024
Ccr5	67.5644	-1.57298	0.481232	-3.26865	0.00108063	0.0464024
Emr1	278.584	-1.2523	0.383933	-3.26177	0.00110721	0.0464024
Ctss	2190.55	-0.957947	0.295274	-3.24426	0.00117755	0.0464024
Mef2c	124.676	-1.14243	0.352861	-3.23763	0.00120526	0.0464024
Cxcr5	10.7913	1.94943	0.60851	3.20361	0.00135715	0.0497622
Cd68	344.262	-0.966965	0.307838	-3.14115	0.00168288	0.0588218
Fcer1g	253.786	-0.931994	0.298712	-3.12004	0.00180824	0.0588218
Il4	20.4505	1.72565	0.553808	3.11597	0.00183341	0.0588218
H2-Ab1	1412.68	-1.20337	0.392776	-3.06375	0.00218579	0.0673224
S100a8	2197.52	1.00444	0.332774	3.0184	0.00254115	0.0752572
Xaf1	545.778	1.25351	0.423719	2.95835	0.00309289	0.0839809
Ifnb1	19.6149	1.64903	0.558035	2.95507	0.00312598	0.0839809
H2-Q1	32.8611	1.36029	0.460888	2.95144	0.00316292	0.0839809
Vegfa	417.263	1.32905	0.456243	2.91303	0.00357943	0.0918721
Ifi44	1217.71	1.28025	0.442066	2.89607	0.00377869	0.092794
Cxcr2	28.6555	1.17613	0.407382	2.88705	0.00388867	0.092794
C1qa	1045.46	-1.00121	0.347643	-2.87999	0.00397689	0.092794
Ifih1	616.01	0.901829	0.314383	2.86857	0.0041233	0.0933807
Ccl1	39.3724	1.09304	0.383241	2.85211	0.00434306	0.0934302
Ifit3	832.243	2.17483	0.765845	2.83977	0.00451457	0.0934302
Bst2	1351.84	1.28153	0.454941	2.81691	0.00484879	0.0934302
Il21	21.2949	1.21541	0.431559	2.81631	0.00485783	0.0934302
C1qb	1343.31	-0.946343	0.336213	-2.81471	0.00488212	0.0934302
Igf1r	77.4219	0.849478	0.30236	2.80949	0.004962	0.0934302
H2-D1	6742.98	0.800291	0.284937	2.80866	0.00497485	0.0934302
Fcgr3	182.773	-0.940111	0.33805	-2.78098	0.00541946	0.0963956
Masp2	22.404	1.14838	0.413158	2.7795	0.00544419	0.0963956
Irf8	89.9354	-0.757688	0.273913	-2.76616	0.00567206	0.0963956
Ccl21a	197.61	-2.42945	0.878797	-2.76452	0.0057007	0.0963956
Lyz2	5704.46	-1.50662	0.545635	-2.76121	0.0057587	0.0963956
Csf1r	546.711	-0.996376	0.36185	-2.75356	0.00589504	0.0965783
Cd84	144.319	-1.0749	0.391372	-2.74649	0.00602365	0.0966293
H2-K1	3652.17	0.842609	0.31593	2.66707	0.00765146	0.117817
Abcg1	262.517	-1.04105	0.391142	-2.66155	0.00777814	0.117817
Lyve1	62.0102	-2.07381	0.779492	-2.66046	0.00780345	0.117817
Ripk2	118.902	1.17347	0.442552	2.65161	0.00801089	0.118623
Msr1	131.344	-0.998231	0.378854	-2.63487	0.00841689	0.122283
Cxcl5	70.6123	1.08569	0.413434	2.62603	0.00863882	0.123183
Syk	87.8121	-0.723228	0.276782	-2.61299	0.00897542	0.123917
C3ar1	255.266	-0.915673	0.350618	-2.61159	0.00901214	0.123917
Cd86	99.2675	-0.81755	0.316676	-2.58166	0.00983267	0.132827
Tlr8	87.7871	-1.1007	0.433459	-2.53934	0.0111061	0.147443
Axl	295.865	-0.851882	0.337194	-2.52639	0.0115243	0.150401
Angpt2	105.538	0.982564	0.391603	2.50908	0.0121045	0.155341
Ccl9	450.339	-1.24619	0.500772	-2.48853	0.0128273	0.161918
Irf7	1231.49	1.24323	0.501387	2.47958	0.0131539	0.163363
Lilra5	33.6445	-0.968089	0.393917	-2.4576	0.0139869	0.169806
Ccl4	31.7029	0.975529	0.397469	2.45436	0.0141137	0.169806
Ifna1	58.6891	1.05163	0.431892	2.43493	0.0148946	0.171929
Itgax	54.2542	-0.837138	0.343848	-2.43462	0.0149076	0.171929
Tcf7	73.5434	0.736344	0.302606	2.43334	0.0149601	0.171929
Lif	114.327	0.838971	0.348071	2.41035	0.0159374	0.176614
Cd74	5052.1	-0.990596	0.411212	-2.40897	0.0159977	0.176614
Cd37	63.8197	-0.929631	0.386576	-2.40478	0.0161822	0.176614
Il11	16.2117	1.18976	0.495224	2.40246	0.0162852	0.176614
Glycam1	50.31	2.69275	1.12671	2.38992	0.016852	0.179444
Ifit1	482.276	1.13033	0.474081	2.38426	0.0171134	0.179444
Tnfsf4	17.6309	1.07454	0.451216	2.38144	0.0172452	0.179444
Ifi35	748.645	0.657126	0.276542	2.37623	0.0174907	0.179571
Sell	60.155	0.841456	0.356789	2.35841	0.0183532	0.185947
Tek	54.4978	-1.02729	0.436917	-2.35123	0.0187113	0.187113
Cd34	431.309	-0.995879	0.425343	-2.34136	0.0192138	0.189674
Cfd	1298.58	-3.62968	1.574	-2.30603	0.021109	0.2031
Cmklr1	137.138	-0.689941	0.299804	-2.30131	0.0213743	0.2031
Ptgdr2	23.2603	1.02017	0.444528	2.29495	0.0217359	0.2031
Itgb2	119.957	-0.768008	0.334889	-2.29332	0.0218295	0.2031
Ccl20	23.4634	1.1511	0.502176	2.29223	0.0218926	0.2031
Alas1	165.703	-0.620725	0.272686	-2.27634	0.0228257	0.209235
Cd36	411.249	-2.37065	1.04918	-2.25952	0.0238511	0.215548
H2-Aa	3743.81	-0.921024	0.408811	-2.25294	0.0242632	0.215548
Ccr2	209.74	-2.03341	0.903136	-2.2515	0.0243541	0.215548
Thbd	88.5266	-1.05906	0.47376	-2.23543	0.0253892	0.221489
Gusb	295.216	-0.65807	0.294806	-2.23222	0.0256007	0.221489
Fap	90.2596	-1.02295	0.460424	-2.22177	0.0262992	0.223558
Cd8b1	19.5918	0.954311	0.429874	2.21998	0.0264204	0.223558
Vcam1	101.641	-0.802754	0.363129	-2.21066	0.0270594	0.226475
Ifit2	222.807	0.992194	0.45159	2.19711	0.0280125	0.230709
Ifngr1	562.667	-0.608281	0.278181	-2.18664	0.0287691	0.230709
Cd48	144.317	-0.871144	0.398754	-2.18466	0.0289134	0.230709
Cd2	22.8462	0.948051	0.434197	2.18346	0.0290023	0.230709
Abca1	649.253	-0.877294	0.401944	-2.18263	0.0290634	0.230709
Tbx21	25.3983	0.828964	0.385441	2.15069	0.0315006	0.247504
Ncam1	299.481	1.00472	0.468085	2.14645	0.0318373	0.247624
Ddx60	233.063	0.960328	0.453564	2.11729	0.034235	0.263609
Ifnl2	44.5728	1.03377	0.490031	2.10959	0.0348936	0.264963
Trem2	198.757	-0.794373	0.376978	-2.10722	0.0350989	0.264963
H2-Q10	36.6408	-1.01672	0.485807	-2.09284	0.0363631	0.26872
Spp1	22728.5	-1.06016	0.50699	-2.09108	0.0365207	0.26872
Inpp5d	45.7734	-0.754024	0.360826	-2.08971	0.0366436	0.26872
Tap2	211.964	0.540375	0.259143	2.08524	0.0370474	0.269118
Ptprc	155.898	-0.733573	0.354337	-2.07027	0.0384272	0.275898
Tdo2	23.1857	0.902971	0.436768	2.06739	0.0386973	0.275898
Clec7a	77.7559	-0.909408	0.441136	-2.06152	0.0392539	0.277298
Nrp1	202.811	-0.660778	0.322063	-2.0517	0.0401985	0.281389
Ncf4	110.556	-0.661936	0.324427	-2.04032	0.0413183	0.282204
Cxcl11	26.9326	0.861647	0.422493	2.03943	0.0414066	0.282204
Cd99	348.126	-0.485575	0.238375	-2.03702	0.0416478	0.282204
Igll1	21.995	0.902211	0.443195	2.0357	0.0417809	0.282204
Irf5	102.294	-0.654057	0.32379	-2.02	0.0433832	0.290479
Slamf1	17.8573	1.00807	0.501255	2.01109	0.044316	0.294166
Map3k5	201.712	-0.630629	0.315555	-1.99848	0.0456649	0.294572
Card11	40.6112	0.754597	0.377769	1.99751	0.0457698	0.294572
Cd1d2	52.3125	0.734104	0.367825	1.9958	0.0459562	0.294572
Tgfbr1	567.086	-0.511946	0.257355	-1.98926	0.0466725	0.294572
Mnx1	18.6143	0.910247	0.458815	1.98391	0.0472659	0.294572
Cd19	23.3555	0.91043	0.459002	1.9835	0.0473116	0.294572
Ambp	22.2691	0.807444	0.40729	1.98248	0.0474254	0.294572
Elane	19.9351	0.97678	0.493082	1.98097	0.0475947	0.294572
Cx3cr1	233.027	-0.694163	0.350771	-1.97896	0.0478201	0.294572
Cd1d1	527.147	0.803794	0.409866	1.96111	0.0498659	0.302648
Tlr6	91.6596	0.617975	0.315185	1.96067	0.0499173	0.302648
F13a1	381.779	-1.87781	0.964135	-1.94767	0.0514547	0.307923
Cxcl12	300.5	-0.951847	0.489103	-1.94611	0.0516417	0.307923
Cd180	130.356	-0.671875	0.346235	-1.94052	0.0523169	0.307923
Icam4	27.282	0.960261	0.494995	1.93994	0.0523869	0.307923
Il12b	33.4014	0.816205	0.424314	1.92359	0.0544062	0.317239
Il1rn	82.0019	0.661774	0.344668	1.92003	0.0548537	0.317239
Twist1	49.1041	-0.801666	0.418136	-1.91724	0.0552078	0.317239
Fut7	31.5382	0.727484	0.380098	1.91394	0.0556278	0.317285
Il12rb1	16.9169	0.94536	0.495571	1.90762	0.0564406	0.319553
Bst1	53.7543	0.716778	0.379626	1.88812	0.0590103	0.329334
Usp18	211.72	1.33021	0.706732	1.88221	0.0598081	0.329334
Irgm2	120.438	0.606233	0.322791	1.8781	0.0603681	0.329334
Fcgr2b	567.694	-0.748497	0.398602	-1.87781	0.0604074	0.329334
Cx3cl1	149.913	-0.655531	0.349196	-1.87726	0.0604831	0.329334
Plau	238.835	-0.53576	0.285674	-1.87542	0.0607343	0.329334
Cma1	62.5665	-1.67476	0.897447	-1.86614	0.0620216	0.333962
Cxcl16	593.392	-0.46599	0.250166	-1.86272	0.0625012	0.334208
Ccl24	32.9144	-1.62116	0.873847	-1.8552	0.0635671	0.337563
Blnk	322.79	-0.540436	0.292993	-1.84453	0.0651055	0.343365
Fpr2	29.1834	0.743461	0.404366	1.83858	0.0659764	0.345591
Mpo	18.8686	0.853379	0.470465	1.81391	0.0696923	0.361703
Ccl19	51.1782	-1.41281	0.782833	-1.80473	0.0711163	0.361703
H2-M3	68.1792	-0.601052	0.333135	-1.80423	0.0711955	0.361703
Csf2	19.1838	0.740042	0.410294	1.80369	0.0712803	0.361703
Ifna4	25.7045	0.778308	0.431693	1.80292	0.0714011	0.361703
C1s1	235.933	-1.44865	0.810112	-1.78821	0.0737414	0.368633
Nfatc1	32.5565	-0.618986	0.346425	-1.78678	0.0739731	0.368633
Klrk1	27.9201	-0.650283	0.364234	-1.78534	0.0742054	0.368633
Ifi44l	23.0506	0.778956	0.438695	1.77562	0.0757958	0.370047
Elk1	25.4687	0.729144	0.411133	1.7735	0.076146	0.370047
Mpped1	18.8581	0.78528	0.443517	1.77058	0.0766313	0.370047
Tlr7	62.7803	-0.60643	0.342701	-1.76956	0.0768003	0.370047
Tnfsf15	16.0973	0.846637	0.478595	1.76901	0.0768929	0.370047
Tgfbr2	1231.22	-0.667981	0.378974	-1.7626	0.0779673	0.372693
Ltf	116.237	-1.31397	0.746584	-1.75998	0.0784108	0.372693
Csf2rb	89.6967	-0.590437	0.338894	-1.74225	0.0814651	0.384835
Itga2b	42.6746	0.712522	0.410275	1.73669	0.0824413	0.387072
Itgam	127.784	-0.645113	0.372608	-1.73135	0.0833902	0.388634
Pnma1	22.3223	0.738393	0.427312	1.728	0.0839888	0.388634
Il19	22.6572	0.848919	0.491748	1.72633	0.084288	0.388634
Klra1	17.1924	0.769957	0.447994	1.71868	0.085673	0.392668
Oasl1	105.822	0.789065	0.460978	1.71172	0.0869485	0.396156
Serping1	470.812	-1.31089	0.767935	-1.70703	0.0878163	0.396974
Mrc1	280.933	-1.35977	0.797432	-1.70519	0.0881592	0.396974
Pdcd1lg2	21.9043	0.730085	0.42906	1.70159	0.0888323	0.397679
Cxcl14	332.409	-0.713451	0.421288	-1.6935	0.0903601	0.402181
Masp1	21.7391	-0.661214	0.393618	-1.67984	0.0929891	0.404498
C9	17.1955	0.803322	0.478562	1.67862	0.0932266	0.404498
C1ra	167.711	-1.15318	0.688512	-1.67489	0.0939555	0.404498
Ifna2	15.8998	0.844077	0.504294	1.67378	0.0941739	0.404498
Il16	46.3289	-0.540187	0.324336	-1.66552	0.0958095	0.404498
Cfp	174.619	-1.15564	0.695551	-1.66148	0.0966179	0.404498
Il10ra	69.5705	-0.582114	0.350392	-1.66132	0.0966485	0.404498
Il11ra1	44.55	-0.614216	0.370031	-1.65991	0.0969332	0.404498
Il1rapl2	23.9859	0.732611	0.441792	1.65827	0.097263	0.404498
Selplg	144.07	-0.520522	0.314214	-1.65658	0.0976038	0.404498
Il22ra2	14.1393	-0.85226	0.514493	-1.6565	0.0976197	0.404498
Oas3	37.7801	0.722936	0.436505	1.65619	0.0976829	0.404498
Ncr1	51.6493	0.498928	0.301275	1.65606	0.0977099	0.404498
Chit1	118.757	-1.17073	0.708766	-1.65179	0.0985775	0.404591
Prg2	26.0477	0.746993	0.453319	1.64783	0.0993875	0.404591
Ccl6	145.012	-2.47809	1.50564	-1.64587	0.0997898	0.404591
Rsad2	166.142	1.31418	0.799386	1.64399	0.100178	0.404591
Lrrn3	20.3556	0.744332	0.453001	1.64311	0.10036	0.404591
Cfb	190.617	-1.22577	0.754295	-1.62505	0.104152	0.415472
Tlr4	429.686	-0.481599	0.296776	-1.62277	0.104639	0.415472
Ccl11	124.138	-0.772587	0.476502	-1.62137	0.104938	0.415472
Psmb8	1357.66	0.417833	0.257911	1.62007	0.105217	0.415472
Tnfsf12	65.7008	-0.588621	0.366783	-1.60482	0.108534	0.426382
Hspb2	50.1105	-0.553444	0.347486	-1.59271	0.111226	0.43474
Oas2	337.531	1.35129	0.849997	1.58976	0.111889	0.435123
Slc11a1	49.3495	-0.538674	0.340591	-1.58158	0.113744	0.440117
Il25	34.7421	0.682751	0.43528	1.56853	0.116757	0.448497
Akt3	192.721	-0.416935	0.266044	-1.56717	0.117075	0.448497
Cxcl10	56.9124	0.56111	0.35998	1.55872	0.119062	0.453543
Tfeb	165.353	-0.428951	0.275573	-1.55658	0.11957	0.453543
Cmah	60.3718	-1.19436	0.768585	-1.55397	0.120192	0.453667
Dusp4	445.439	0.689975	0.445035	1.55038	0.12105	0.454674
Il2	19.5943	0.73732	0.477083	1.54547	0.122232	0.456885
Lrp1	419.58	-0.664088	0.432216	-1.53647	0.124422	0.462826
Cd14	860.377	-0.554627	0.362339	-1.53069	0.125847	0.465876
Cd40lg	32.092	0.566589	0.372427	1.52134	0.128174	0.47222
Il5ra	12.3819	0.734949	0.486112	1.51189	0.130561	0.478725
Sele	15.9141	0.696545	0.462356	1.50651	0.131935	0.481471
Card9	22.8292	0.578934	0.388416	1.4905	0.136093	0.490001
Vim	1385.23	-0.641299	0.431095	-1.48761	0.136855	0.490001
Ccl27a	62.4037	-0.516412	0.347259	-1.48711	0.136986	0.490001
Anxa1	2316.24	-0.656048	0.441342	-1.48648	0.137152	0.490001
Tnfrsf10b	123.386	0.463336	0.31194	1.48534	0.137455	0.490001
Il17f	23.0854	0.797292	0.54149	1.4724	0.140912	0.495873
Jak2	371.693	-0.354908	0.241176	-1.47157	0.141136	0.495873
Runx3	21.7591	0.764109	0.519684	1.47033	0.141472	0.495873
Tnfrsf4	22.2348	0.617	0.419851	1.46957	0.141678	0.495873
Il1r2	54.7932	-0.594529	0.405884	-1.46478	0.142982	0.498173
Nt5e	138.798	0.683438	0.469462	1.45579	0.145451	0.504491
F12	15.3939	0.713066	0.490657	1.45329	0.146144	0.504624
Icam1	89.7696	-0.422981	0.291648	-1.45031	0.146971	0.505214
Thbs1	1261.95	0.686076	0.475308	1.44343	0.148898	0.506355
Klra5	17.3889	-0.673715	0.467308	-1.4417	0.149388	0.506355
Pmch	15.5696	0.661698	0.460011	1.43844	0.15031	0.506355
Cd53	30.3108	-0.544182	0.378669	-1.43709	0.150692	0.506355
Ccl17	19.3973	-0.641684	0.447698	-1.4333	0.151773	0.506355
C5ar1	186.567	-0.501041	0.349645	-1.433	0.151859	0.506355
Stat2	291.044	0.443931	0.309843	1.43276	0.151926	0.506355
Il9	20.9462	0.68951	0.482109	1.4302	0.152661	0.506355
Tap1	371.703	0.362955	0.254127	1.42824	0.153222	0.506355
Ddx58	832.521	0.502134	0.354323	1.41716	0.156435	0.510761
Havcr2	36.9873	-0.648123	0.457557	-1.41648	0.156634	0.510761
Cxcr1	15.1638	0.773588	0.546722	1.41496	0.157081	0.510761
Lyn	294.211	-0.427976	0.30298	-1.41256	0.157786	0.510761
Clec5a	73.5112	-0.455466	0.322507	-1.41227	0.157871	0.510761
Cd5	18.3862	0.622865	0.442712	1.40693	0.159448	0.513703
C3	420.168	-1.12903	0.807539	-1.39811	0.162079	0.520003
Colec12	162.276	-0.47692	0.343051	-1.39023	0.164458	0.525447
Itga2	81.5636	-0.479802	0.347938	-1.37899	0.167898	0.532551
Cd96	31.0274	0.544433	0.39496	1.37845	0.168065	0.532551
Ccr1	97.4742	-0.367704	0.268014	-1.37196	0.170076	0.536715
Cd7	41.8474	0.539929	0.394668	1.36806	0.171293	0.53835
Cxcl1	54.8932	0.624647	0.462228	1.35138	0.176573	0.552689
Il17a	18.67	0.638524	0.474653	1.34524	0.178546	0.556602
Lamp3	33.3901	0.5414	0.403509	1.34173	0.179683	0.557888
Epsti1	9.54862	0.728669	0.545245	1.33641	0.181416	0.560008
Tpsab1	26.5137	0.523788	0.392437	1.3347	0.181973	0.560008
Lgals3	1838.19	-0.507344	0.381216	-1.33086	0.183236	0.560008
Hc	23.3716	-0.563309	0.423979	-1.32862	0.183972	0.560008
Nod2	39.2778	0.473501	0.356409	1.32853	0.184003	0.560008
Il6	24.2293	0.540416	0.40858	1.32267	0.185946	0.562744
C1qbp	1150.72	0.462067	0.349676	1.32141	0.186363	0.562744
Irak3	96.5941	-0.381443	0.289429	-1.31792	0.187532	0.564061
Itgb3	150.011	0.47163	0.36303	1.29915	0.193893	0.578694
Gpi1	3512.05	0.464131	0.357609	1.29787	0.194331	0.578694
Irf3	477.393	-0.34714	0.26766	-1.29694	0.194652	0.578694
C4b	1251.19	-0.580637	0.449456	-1.29187	0.196403	0.581625
Il1b	95.0826	0.586712	0.454915	1.28972	0.197148	0.581625
Ltb	40.0591	0.440134	0.344269	1.27846	0.201087	0.589467
Rela	253.178	-0.335939	0.262915	-1.27775	0.201338	0.589467
Ms4a2	19.6999	-0.565001	0.443431	-1.27416	0.202607	0.590938
Klrc2	24.5899	0.656305	0.518226	1.26645	0.205354	0.59374
App	3450.17	-0.394571	0.31179	-1.2655	0.205692	0.59374
Dmbt1	211.669	-1.11394	0.880604	-1.26497	0.205881	0.59374
Prkce	51.1858	0.470556	0.372796	1.26223	0.206864	0.594349
Cd200r1	47.8493	-0.608973	0.485306	-1.25482	0.209543	0.5998
Psmb9	250.127	0.346252	0.276663	1.25153	0.210742	0.5998
C2	75.6099	-0.544381	0.435313	-1.25055	0.211098	0.5998
Stat6	646.999	-0.350823	0.282497	-1.24187	0.214286	0.606619
Gzma	48.8404	0.420173	0.340044	1.23564	0.216592	0.609122
Pparg	33.4938	-0.623696	0.505553	-1.23369	0.217318	0.609122
Fcer2a	45.7146	0.47466	0.384936	1.23309	0.217544	0.609122
Timd4	34.4672	-0.609935	0.496065	-1.22955	0.218867	0.609161
Cd70	25.5284	0.51908	0.422422	1.22882	0.21914	0.609161
Mapk11	59.9172	0.402043	0.329164	1.2214	0.221933	0.613625
Csf3	40.1303	0.619023	0.507809	1.21901	0.222841	0.613625
Ccl25	44.1049	0.461015	0.37843	1.21823	0.223136	0.613625
Cdkn1a	860.811	0.471876	0.388411	1.21489	0.224409	0.614928
Ets1	344.276	-0.418646	0.345648	-1.21119	0.225822	0.616607
Tfrc	1911.6	0.581861	0.482322	1.20637	0.227674	0.618466
Fcgr4	104.834	-0.437679	0.363146	-1.20524	0.22811	0.618466
Zbp1	604.833	0.397845	0.331337	1.20073	0.229857	0.621017
Cd276	148.537	-0.398873	0.33305	-1.19764	0.231059	0.622081
Cxcl2	22.029	0.502092	0.420732	1.19338	0.232722	0.622963
Ly96	188.879	-0.309555	0.259551	-1.19266	0.233004	0.622963
Il18	55.9612	-0.447399	0.377638	-1.18473	0.236125	0.628905
C7	14.0157	-0.60983	0.515551	-1.18287	0.23686	0.628905
Birc5	187.407	0.423572	0.361994	1.17011	0.241958	0.638164
Sh2b2	28.5865	-0.463246	0.39594	-1.16999	0.242005	0.638164
Klrb1c	24.3834	0.53017	0.456541	1.16127	0.24553	0.643462
Cd244	46.993	0.437662	0.377061	1.16072	0.245756	0.643462
Klra2	69.3381	-0.424362	0.366269	-1.15861	0.246616	0.643462
Gata3	1285.44	-0.372814	0.322282	-1.15679	0.247357	0.643462
Tfe3	159.939	-0.303574	0.264896	-1.14601	0.25179	0.652789
Ccl8	909.024	-1.15223	1.0119	-1.13868	0.254837	0.657761
Hsd11b1	114.12	-0.812875	0.714746	-1.13729	0.255416	0.657761
Pml	281.523	0.282094	0.249332	1.1314	0.257887	0.661909
Notch1	408.153	-0.342126	0.304608	-1.12317	0.261366	0.668022
Txnip	1308.84	-0.42261	0.377324	-1.12002	0.262706	0.668022
Ticam2	41.1333	-0.370352	0.330781	-1.11963	0.262871	0.668022
Btk	44.4596	-0.387267	0.346984	-1.11609	0.264382	0.668596
Cfh	261.087	-0.886183	0.794755	-1.11504	0.264833	0.668596
Cyfip2	29.0738	-0.444962	0.401912	-1.10711	0.268245	0.672892
Dpp4	220.905	-0.38538	0.348122	-1.10703	0.268283	0.672892
Lag3	22.2842	-0.490828	0.445929	-1.10069	0.271033	0.675918
Slamf7	44.3679	-0.387754	0.353001	-1.09845	0.272008	0.675918
Pin1	42.7456	0.366025	0.3333	1.09819	0.272123	0.675918
Clec4n	103.924	-0.44879	0.410938	-1.09211	0.274785	0.680335
Prkcd	574.826	-0.336581	0.313722	-1.07286	0.283332	0.699249
Bid	313.822	-0.332909	0.316756	-1.051	0.29326	0.717969
Pla2g1b	14.2447	0.497564	0.473818	1.05012	0.293664	0.717969
Pax5	12.4916	0.54673	0.521524	1.04833	0.294486	0.717969
Ikbke	81.8541	-0.341475	0.326775	-1.04499	0.296029	0.717969
Rrad	39.031	-0.533033	0.511272	-1.04256	0.297151	0.717969
Xbp1	8245.18	0.371065	0.357118	1.03905	0.29878	0.717969
Tnfsf13	55.4603	0.336524	0.323877	1.03905	0.298782	0.717969
Polr1b	125.641	0.313598	0.302103	1.03805	0.299246	0.717969
Cr2	17.0068	0.503895	0.485487	1.03792	0.299309	0.717969
Cd55	438.821	-0.294311	0.284493	-1.03451	0.300898	0.719539
Irak2	277.133	-0.305094	0.296092	-1.0304	0.302821	0.721254
Osm	27.5804	0.418054	0.406279	1.02898	0.303489	0.721254
Col4a1	652.479	0.287149	0.281186	1.02121	0.307156	0.724654
Ms4a1	34.3242	0.452625	0.443906	1.01964	0.307898	0.724654
Blk	11.6949	0.547521	0.537188	1.01923	0.308091	0.724654
Ccr4	14.2497	0.530174	0.520806	1.01799	0.308684	0.724654
Tbp	190.326	-0.366875	0.361917	-1.0137	0.310727	0.727233
Mmp9	25.1743	0.551904	0.546982	1.009	0.312975	0.729547
Bcl2	164.989	-0.35909	0.356656	-1.00682	0.314019	0.729547
Fcgr1	152.603	-0.326322	0.324471	-1.0057	0.314558	0.729547
Atm	280.796	0.277806	0.277258	1.00198	0.316355	0.731511
Muc1	1467.38	0.35778	0.358413	0.998234	0.318166	0.731821
Fyn	238.945	-0.370365	0.371191	-0.997773	0.31839	0.731821
Mx1	12.0919	-0.491073	0.493482	-0.995119	0.319678	0.732596
Myc	892.517	0.303492	0.308865	0.982604	0.325803	0.739068
Raet1	54.7216	-0.352147	0.358675	-0.981801	0.326198	0.739068
Tnfrsf11b	32.5861	0.437691	0.445926	0.981534	0.32633	0.739068
Ctla4	34.4284	0.355987	0.363392	0.979621	0.327273	0.739068
Psmb10	297.748	-0.268159	0.274042	-0.978535	0.32781	0.739068
Lta	15.1307	0.508048	0.521213	0.974741	0.329689	0.739068
Spink5	81.5514	0.317651	0.326693	0.972322	0.330891	0.739068
Hck	92.7156	-0.265984	0.273587	-0.972211	0.330946	0.739068
Atg7	138.593	-0.290242	0.298874	-0.971119	0.331489	0.739068
Sh2d1b1	48.036	-0.310532	0.320172	-0.969892	0.332101	0.739068
Gzmm	15.1182	0.50447	0.526341	0.958448	0.337837	0.748738
Il7r	42.8152	-0.369559	0.386371	-0.95649	0.338825	0.748738
Cd160	24.69	0.41587	0.435273	0.955425	0.339363	0.748738
Gtf3c1	326.595	0.280181	0.293919	0.953262	0.340457	0.749006
Itch	807.689	-0.264042	0.278422	-0.948353	0.34295	0.752314
Il23a	41.0757	-0.395025	0.417372	-0.946458	0.343915	0.752314
Runx1	723.409	0.333742	0.353825	0.943243	0.345557	0.753764
Cd274	49.196	0.39314	0.419771	0.936558	0.348986	0.75736
Fn1	964.932	-0.489488	0.522848	-0.936196	0.349172	0.75736
Tnf	35.7894	-0.420666	0.452211	-0.930242	0.352246	0.758393
Clec4a2	68.9984	-0.365546	0.393551	-0.928842	0.352971	0.758393
Col1a1	2286.6	0.532515	0.573583	0.9284	0.3532	0.758393
Txk	9.71797	0.496649	0.535383	0.927652	0.353588	0.758393
Il7	24.1149	0.396707	0.42938	0.923907	0.355535	0.75976
Polr2a	1029.64	0.318872	0.346235	0.920969	0.357067	0.75976
Maf	22.3624	-0.44402	0.482663	-0.919938	0.357605	0.75976
Icosl	64.1077	-0.270551	0.294444	-0.918852	0.358173	0.75976
Jam3	45.3595	-0.337795	0.369356	-0.914552	0.360427	0.76113
Ewsr1	1588.32	0.291701	0.3192	0.91385	0.360796	0.76113
Mst1r	17.2436	0.410294	0.451788	0.908156	0.363796	0.765363
Smpd3	35.6749	0.340179	0.375464	0.906022	0.364924	0.765645
Erbb2	456.92	0.331148	0.367012	0.902281	0.366908	0.766667
Klra17	18.2865	-0.406906	0.4552	-0.893907	0.371372	0.766667
Itgb4	328.505	-0.351358	0.394366	-0.890944	0.372959	0.766667
Ctsw	38.1533	-0.290176	0.326201	-0.889562	0.373701	0.766667
Mefv	18.5923	0.41242	0.464368	0.888131	0.37447	0.766667
Prdm1	30.9538	0.372199	0.420673	0.884771	0.37628	0.766667
Tigit	21.4659	0.383055	0.435424	0.87973	0.379006	0.766667
Tnfsf18	28.2742	0.363085	0.414286	0.876411	0.380806	0.766667
Ifnar2	527.446	-0.26475	0.30308	-0.873533	0.382373	0.766667
Il10	14.9946	0.451215	0.516714	0.873239	0.382533	0.766667
Foxj1	27.2978	0.407708	0.46706	0.872924	0.382705	0.766667
Itk	14.4986	0.444256	0.509414	0.872092	0.383158	0.766667
Ifitm1	58.4683	0.349712	0.401587	0.870824	0.38385	0.766667
Eng	126.005	-0.253121	0.291161	-0.869353	0.384654	0.766667
Ifnar1	489.414	-0.262053	0.301474	-0.869239	0.384716	0.766667
Gfi1	29.2249	0.336054	0.387025	0.868301	0.38523	0.766667
Ccr6	18.939	0.385382	0.444868	0.866283	0.386335	0.766667
Dusp6	1686.46	0.371083	0.42923	0.864531	0.387297	0.766667
Il1rl2	61.9936	-0.350811	0.407317	-0.861274	0.389087	0.766667
Il22ra1	20.8085	0.349277	0.407041	0.858088	0.390844	0.766667
Alcam	213.197	0.331502	0.387275	0.855986	0.392005	0.766667
Cd164	2744.21	-0.234746	0.274362	-0.855606	0.392215	0.766667
Nlrc5	66.6643	0.302609	0.353715	0.855516	0.392265	0.766667
Tnfsf10	165.151	0.260169	0.304229	0.855174	0.392455	0.766667
Ikzf2	74.527	0.26012	0.304249	0.854958	0.392574	0.766667
Irf2	271.864	-0.228944	0.26795	-0.854426	0.392869	0.766667
Camp	12.9981	0.405406	0.474704	0.854019	0.393095	0.766667
Ceacam1	705.028	0.297762	0.349561	0.851816	0.394316	0.766667
Nefl	20.2635	0.37688	0.443429	0.849922	0.395369	0.766667
Tbk1	220.991	-0.233579	0.2752	-0.84876	0.396015	0.766667
Ppbp	39.0856	0.280751	0.330962	0.848289	0.396277	0.766667
Cmpk2	274.34	0.36841	0.437975	0.841166	0.400255	0.771771
Isg20	194.055	0.242118	0.288516	0.839186	0.401365	0.771771
Il23r	17.5715	0.362776	0.433405	0.837037	0.402572	0.771771
Nup107	387.751	0.272454	0.325819	0.836213	0.403035	0.771771
Cd163	58.7484	-0.421045	0.504947	-0.83384	0.404371	0.771771
Il18rap	31.6102	0.34744	0.41717	0.83285	0.404929	0.771771
Trp53	349.408	0.278659	0.335409	0.830803	0.406085	0.772063
Cd79a	16.1907	0.423791	0.512574	0.826789	0.408357	0.774209
C6	45.2347	-0.618012	0.74887	-0.825259	0.409225	0.774209
Cd79b	16.0841	0.446421	0.543352	0.821606	0.411301	0.77623
Aire	20.7276	0.348966	0.427009	0.817232	0.413796	0.779029
Trem1	26.0375	0.309389	0.380259	0.813627	0.415859	0.781003
Klrg1	27.8212	0.321099	0.396673	0.809479	0.41824	0.783563
Itga4	36.7811	-0.429185	0.53235	-0.806209	0.420122	0.78518
Nfkb2	193.043	-0.216408	0.271003	-0.798543	0.424555	0.789588
Clu	6759.84	-0.317111	0.397706	-0.79735	0.425248	0.789588
Ccl28	20.1625	0.386754	0.485374	0.796817	0.425557	0.789588
Il13	24.5073	0.351383	0.445455	0.788817	0.430219	0.796319
Slc7a11	29.6969	0.280944	0.362657	0.774681	0.438528	0.807758
Tgfb1	457.383	-0.24949	0.322763	-0.772983	0.439533	0.807758
Tnfrsf9	14.7387	0.388733	0.503333	0.772319	0.439926	0.807758
Gpr44	37.8277	0.303609	0.39369	0.771188	0.440595	0.807758
Il12a	50.145	0.652189	0.851469	0.765958	0.443702	0.811521
Tapbp	523.537	0.198641	0.260516	0.76249	0.445768	0.8122
Irak4	222.378	-0.225569	0.296246	-0.761423	0.446404	0.8122
Hamp	18.5125	0.335327	0.441203	0.760029	0.447237	0.8122
Litaf	1204.92	-0.263954	0.349586	-0.755046	0.450221	0.815695
Ulbp1	34.694	0.247591	0.332524	0.74458	0.456526	0.821048
Tlr2	118.579	-0.241532	0.325145	-0.742843	0.457577	0.821048
Atg5	230.649	-0.213104	0.287054	-0.74238	0.457857	0.821048
Cd9	4503.62	-0.248628	0.334979	-0.742221	0.457953	0.821048
Atf1	117.822	0.211902	0.285849	0.741307	0.458507	0.821048
Flt3l	23.4784	-0.282536	0.385159	-0.733555	0.46322	0.827562
Nfatc3	136.074	-0.190871	0.262056	-0.728358	0.466394	0.829835
Eef1g	2782.61	0.256627	0.353427	0.72611	0.467771	0.829835
Il6st	120.222	-0.217292	0.299771	-0.724862	0.468537	0.829835
Spn	33.4222	-0.28818	0.397813	-0.724409	0.468815	0.829835
Cd81	8230.08	-0.21156	0.293904	-0.719825	0.471633	0.829835
Cd200	272.279	0.290712	0.406257	0.715587	0.474246	0.829835
Icam2	52.0937	0.263206	0.368277	0.714695	0.474797	0.829835
Cd33	74.2026	-0.213239	0.298498	-0.714375	0.474995	0.829835
Tgfb3	1337.68	-0.317695	0.444785	-0.714267	0.475062	0.829835
Cd22	17.4506	-0.318762	0.44785	-0.711761	0.476613	0.829835
Pik3cd	68.5394	-0.230167	0.323499	-0.711493	0.476779	0.829835
Stat5b	399.974	-0.184152	0.260276	-0.707528	0.479239	0.829835
Herc6	132.56	0.242863	0.343822	0.706362	0.479963	0.829835
Itga5	81.9678	0.231514	0.328171	0.705467	0.480519	0.829835
Jak1	829.987	-0.242745	0.344466	-0.704699	0.480998	0.829835
Ly9	33.041	-0.28684	0.407725	-0.703514	0.481735	0.829835
Gpr183	40.3783	-0.235671	0.335945	-0.701516	0.482981	0.830124
Gzmb	31.5058	0.283396	0.406249	0.697591	0.485433	0.83248
Irf1	545.131	-0.205151	0.298383	-0.687542	0.491741	0.837698
Ifitm2	2685.29	-0.176794	0.257353	-0.686973	0.4921	0.837698
Mertk	66.0513	0.205955	0.300687	0.684949	0.493376	0.837698
Cxcr4	441.144	0.317304	0.463714	0.684266	0.493807	0.837698
Cd3g	31.0782	0.262745	0.384077	0.684095	0.493915	0.837698
Il1rl1	36.3054	-0.247063	0.364732	-0.677381	0.498164	0.841723
Ccrl2	115.875	0.196895	0.291532	0.675381	0.499434	0.841723
Cxcr3	30.5605	0.279181	0.413498	0.675169	0.499568	0.841723
Mif	3048.17	0.253092	0.376367	0.672461	0.50129	0.842633
Angpt1	69.3636	-0.247062	0.368266	-0.67088	0.502297	0.842633
Il1r1	98.5865	-0.317944	0.47526	-0.668989	0.503503	0.842819
Pdgfc	748.284	0.243675	0.365495	0.666698	0.504965	0.843434
Mill2	84.1906	-0.232474	0.351797	-0.660818	0.508729	0.84753
Edc3	154.753	0.18747	0.28429	0.659431	0.509619	0.84753
Smn1	360.646	0.196404	0.299682	0.655376	0.512226	0.849778
Syt17	26.3257	-0.240991	0.368546	-0.653898	0.513178	0.849778
Cd47	591.685	0.168408	0.258825	0.650663	0.515264	0.849855
Col3a1	5377.26	-0.519541	0.798798	-0.650403	0.515432	0.849855
Lbp	843.646	-0.234994	0.366288	-0.641555	0.521162	0.857468
Ccr9	20.3949	0.263326	0.414027	0.636013	0.524768	0.86156
Ikzf1	160.642	0.298808	0.471276	0.63404	0.526055	0.861782
Chuk	431.943	0.16912	0.267668	0.631826	0.5275	0.861782
Arg1	2053.21	0.753941	1.19946	0.628566	0.529633	0.861782
Lamp1	3216.09	-0.203597	0.324906	-0.626634	0.530899	0.861782
G6pdx	376.242	-0.169798	0.271258	-0.625965	0.531338	0.861782
Saa1	443.85	-0.309505	0.494783	-0.625537	0.531619	0.861782
Cd38	124.336	-0.203615	0.329051	-0.618796	0.536051	0.86581
Lcn2	104847	0.24642	0.39852	0.618338	0.536353	0.86581
Tyk2	79.6185	-0.171697	0.278654	-0.616167	0.537784	0.866193
Vwf	67.669	-0.256247	0.416954	-0.614569	0.538839	0.866193
Lck	27.5352	-0.249408	0.411931	-0.605461	0.544873	0.873479
Il17ra	132.794	0.162261	0.26869	0.603897	0.545912	0.873479
Cyld	147.277	-0.195978	0.325889	-0.601365	0.547597	0.873479
Il13ra1	770.493	-0.16343	0.272087	-0.600652	0.548072	0.873479
Jun	457.162	-0.178363	0.297673	-0.599194	0.549044	0.873479
Tnfrsf13c	16.9748	0.280936	0.477201	0.588717	0.556051	0.882803
Bcl10	543.528	-0.183576	0.315064	-0.582663	0.56012	0.886246
Ticam1	43.2498	-0.187009	0.321937	-0.580886	0.561317	0.886246
Tnfrsf1a	955.013	-0.157717	0.271757	-0.580359	0.561673	0.886246
Crebbp	549.853	-0.173098	0.301011	-0.575056	0.565254	0.890072
Tlr1	43.4567	-0.22545	0.396722	-0.568283	0.569843	0.895468
Il3ra	47.9104	-0.23055	0.408231	-0.564755	0.572241	0.896191
Cd63	2695.8	-0.190908	0.340947	-0.559935	0.575524	0.896191
Gbp5	30.2682	0.220143	0.393873	0.558918	0.576218	0.896191
Serpinb2	17.8102	0.235835	0.422829	0.557756	0.577011	0.896191
Mcam	549.666	0.168943	0.303263	0.557085	0.577469	0.896191
Ecsit	86.502	0.163874	0.295933	0.553753	0.579748	0.896191
C8b	22.9243	0.230439	0.418199	0.551027	0.581615	0.896191
F2rl1	242.048	-0.165554	0.300478	-0.55097	0.581654	0.896191
Il15	30.6675	0.204572	0.372516	0.549163	0.582893	0.896191
Itgae	38.2958	0.208212	0.379611	0.548486	0.583358	0.896191
Ctsl	824.716	-0.171345	0.312706	-0.547943	0.583731	0.896191
Cd8a	18.3466	-0.244462	0.446785	-0.547159	0.58427	0.896191
Il6ra	114.728	-0.184037	0.338535	-0.543628	0.586698	0.897792
Il4ra	224.273	-0.155523	0.286809	-0.542251	0.587646	0.897792
Tnfrsf11a	468.399	-0.161626	0.303268	-0.532948	0.594069	0.902393
Egr2	20.6096	0.214756	0.403229	0.532591	0.594317	0.902393
Egr1	379.432	0.203086	0.38301	0.530236	0.595948	0.902393
Tollip	582.614	-0.158359	0.299541	-0.528674	0.597032	0.902393
Tnfsf11	15.0013	0.237741	0.450204	0.528073	0.597448	0.902393
Mapkapk2	494.03	-0.136097	0.258142	-0.527217	0.598043	0.902393
Creb5	92.5077	0.180701	0.343512	0.52604	0.598861	0.902393
Flt3	21.9604	0.218593	0.423412	0.516265	0.605669	0.91087
Cd207	16.9312	-0.220317	0.429787	-0.51262	0.608217	0.912918
Fcer1a	28.4953	0.21301	0.41886	0.508547	0.611069	0.915415
Tlr5	70.4027	-0.162681	0.324501	-0.501327	0.616141	0.919648
Pou2f2	9.55757	-0.275442	0.55227	-0.498745	0.617959	0.919648
Cd27	9.56886	-0.256372	0.514912	-0.497894	0.618559	0.919648
Rag1	16.1056	0.258854	0.522218	0.495682	0.620119	0.919648
Ada	106.753	-0.173109	0.352178	-0.491538	0.623046	0.919648
Stat1	467.772	0.17317	0.353042	0.490508	0.623775	0.919648
Psmd7	1364.72	0.158641	0.323535	0.490337	0.623896	0.919648
Ciita	41.1759	-0.181715	0.371176	-0.489565	0.624441	0.919648
Rorc	488.396	-0.165588	0.338432	-0.489279	0.624644	0.919648
Fasl	13.8766	0.221059	0.45759	0.483095	0.629028	0.924057
Snai1	25.7231	0.187471	0.389446	0.481379	0.630247	0.924057
Rps6	470.344	-0.158751	0.330743	-0.479984	0.631239	0.924057
Amica1	33.2478	-0.180023	0.37858	-0.475521	0.634416	0.926945
Cdk1	16.7587	0.212583	0.450053	0.472352	0.636676	0.928486
Pycard	45.3908	-0.166039	0.355102	-0.467581	0.640084	0.93024
Msln	13.1521	-0.226336	0.484364	-0.467286	0.640295	0.93024
Nfkbia	129.518	-0.132665	0.287055	-0.462158	0.643968	0.931483
Csf1	350.762	-0.130932	0.28431	-0.460526	0.645139	0.931483
Ltbr	336.037	0.141312	0.307102	0.460146	0.645411	0.931483
Il17rb	27.9704	0.182861	0.3984	0.458987	0.646243	0.931483
Lamp2	4073.5	-0.132243	0.29011	-0.455837	0.648507	0.931483
Zfp13	46.5776	0.162369	0.358106	0.45341	0.650253	0.931483
Il3	10.3265	0.226571	0.503772	0.449749	0.652892	0.931483
Klra20	10.7532	0.263944	0.587988	0.448894	0.653508	0.931483
Nos2	26.6049	-0.17355	0.387156	-0.448267	0.65396	0.931483
Hcst	46.2612	0.153035	0.341581	0.44802	0.654139	0.931483
Hmgb1	999.164	-0.145923	0.326965	-0.446294	0.655385	0.931483
Cxcr6	27.0972	0.180379	0.404526	0.445903	0.655668	0.931483
Oaz1	4848.54	-0.140444	0.318089	-0.441523	0.658835	0.934259
Casp8	257.378	0.112814	0.256704	0.439471	0.660321	0.934645
Defb1	29.6378	0.185506	0.425067	0.436416	0.662535	0.936059
Map3k7	373.87	0.122131	0.284202	0.429733	0.66739	0.938991
Il2rg	28.3952	-0.181517	0.422962	-0.429156	0.667809	0.938991
Tnfrsf13b	31.9973	-0.151734	0.354126	-0.428475	0.668306	0.938991
Pvr	165.857	0.127529	0.298767	0.426851	0.669488	0.938991
Ccr7	33.6253	0.162359	0.384784	0.421948	0.673063	0.940099
Tnfrsf1b	121.799	-0.170994	0.406289	-0.420869	0.673851	0.940099
Slamf6	11.1738	-0.206934	0.492762	-0.419948	0.674523	0.940099
Klrb1	18.1574	0.187499	0.447743	0.418764	0.675389	0.940099
Itgal	56.6525	0.120931	0.291162	0.415339	0.677894	0.940099
A2m	305.243	0.363703	0.877181	0.414627	0.678415	0.940099
Tnfrsf18	37.4105	0.136785	0.330343	0.414068	0.678824	0.940099
Marco	14.3255	-0.196494	0.478209	-0.410895	0.681149	0.941625
Tlr3	192.343	0.138296	0.339478	0.407379	0.68373	0.94343
Vhl	114.515	-0.108556	0.268113	-0.404889	0.685559	0.94343
Socs1	38.6281	0.149135	0.369045	0.404111	0.686131	0.94343
Kit	451.937	-0.138199	0.345044	-0.400527	0.688768	0.945369
Sigirr	176.148	0.105144	0.265529	0.395979	0.69212	0.948279
Sh2d1a	18.4305	-0.168604	0.428463	-0.393509	0.693943	0.948282
Il2rb	41.2137	-0.135899	0.346117	-0.392639	0.694586	0.948282
Hras	31.2188	0.166679	0.427362	0.390019	0.696522	0.949243
Nfatc4	37.9905	0.133859	0.350471	0.381939	0.702507	0.952626
Fez1	20.1495	-0.186407	0.48857	-0.381537	0.702805	0.952626
Ccl12	77.6238	-0.139161	0.369916	-0.376196	0.706771	0.952626
Ccr3	23.7653	-0.18451	0.491421	-0.375463	0.707316	0.952626
Traf6	260.203	-0.104689	0.27925	-0.374895	0.707739	0.952626
Cd28	33.4765	0.157755	0.421264	0.374479	0.708048	0.952626
Mapk14	557.728	0.116239	0.310858	0.37393	0.708457	0.952626
Smad4	583.944	-0.100557	0.271639	-0.370186	0.711244	0.952626
Socs3	44.5348	-0.126646	0.34251	-0.369758	0.711563	0.952626
Rel	54.9852	-0.122784	0.332394	-0.369393	0.711835	0.952626
Il18r1	116.73	-0.160921	0.43895	-0.366605	0.713914	0.952626
Rora	211.976	-0.0922039	0.251924	-0.365999	0.714366	0.952626
Gzmk	18.6731	-0.144163	0.395058	-0.364916	0.715174	0.952626
Fadd	100.8	-0.105436	0.290159	-0.363374	0.716325	0.952626
Tnfsf13b	26.709	-0.160707	0.445995	-0.360333	0.718598	0.954001
Ccl2	236.311	-0.161031	0.452639	-0.35576	0.722021	0.955949
Atf2	333.503	0.0907284	0.255533	0.355055	0.722548	0.955949
Creb1	383.822	-0.107619	0.304539	-0.353383	0.723801	0.955964
Sbno2	352.273	-0.0925443	0.267615	-0.345811	0.729484	0.957718
Tank	586.296	-0.12125	0.350675	-0.345761	0.729522	0.957718
Cxcl9	64.0152	-0.159097	0.460434	-0.345538	0.72969	0.957718
Mbl2	15.5174	0.172262	0.503321	0.34225	0.732163	0.957718
Abl1	241.734	0.088474	0.260865	0.339156	0.734493	0.957718
Dll4	68.9686	0.113136	0.334913	0.337808	0.735508	0.957718
Tnfrsf12a	953.268	0.10322	0.306017	0.337302	0.735889	0.957718
Ikbkb	458.217	-0.0897386	0.266258	-0.337037	0.736089	0.957718
Pdgfrb	59.8557	0.112037	0.334132	0.335306	0.737394	0.957718
Ifng	19.0855	0.150429	0.449943	0.334329	0.738131	0.957718
Crp	19.9159	0.138934	0.416683	0.333429	0.738811	0.957718
H2-Ob	38.8135	0.124099	0.374599	0.331284	0.74043	0.95799
Cd3eap	91.1256	0.100433	0.305734	0.328497	0.742536	0.95799
Tnfrsf14	65.8638	0.0998699	0.305083	0.327353	0.743401	0.95799
Bax	174.448	0.09932	0.306309	0.324247	0.745751	0.95799
Cxcl15	59.6972	0.166194	0.512958	0.323991	0.745945	0.95799
Il27	12.2725	-0.163139	0.509937	-0.31992	0.749029	0.95799
Vegfc	69.3794	0.102944	0.322125	0.319579	0.749288	0.95799
Map2k1	686.138	-0.09826	0.308758	-0.318242	0.750301	0.95799
Bcl2l1	356.264	-0.0969245	0.306295	-0.316442	0.751667	0.95799
Tal1	19.5601	0.139702	0.441489	0.316433	0.751674	0.95799
Rpl19	23427.2	0.116358	0.370133	0.314368	0.753242	0.95799
Mme	191.538	0.254435	0.813454	0.312784	0.754445	0.95799
Il12rb2	11.4477	0.153942	0.493724	0.311797	0.755195	0.95799
Ptgs2	280.834	0.338069	1.09457	0.30886	0.757428	0.958372
Map2k4	420.113	0.0874735	0.284875	0.30706	0.758798	0.958372
Il21r	41.5833	-0.11543	0.377562	-0.305725	0.759814	0.958372
Irak1	244.052	0.0887493	0.291117	0.304858	0.760475	0.958372
Myd88	350.262	-0.0901087	0.301088	-0.299277	0.764729	0.961535
Fos	663.383	-0.110515	0.370496	-0.29829	0.765482	0.961535
Icos	25.6377	0.123931	0.419226	0.295618	0.767522	0.961977
Cd4	27.975	-0.123943	0.422939	-0.293051	0.769483	0.961977
Thy1	244.863	-0.126301	0.435613	-0.289937	0.771864	0.961977
Ccl5	44.3135	-0.128113	0.443195	-0.289068	0.772529	0.961977
Ltk	24.2459	-0.110236	0.381766	-0.288754	0.77277	0.961977
Tubb5	1210.16	0.0818206	0.285988	0.286098	0.774803	0.961977
Atg10	180.941	-0.079189	0.277982	-0.284871	0.775743	0.961977
Cd97	110.104	-0.0865465	0.303928	-0.28476	0.775828	0.961977
Cdh1	2837.3	0.0861683	0.307557	0.28017	0.779347	0.964786
Tnfrsf8	9.85385	0.145989	0.533792	0.273495	0.784473	0.969573
Stat4	23.6973	0.132324	0.491444	0.269255	0.787733	0.969907
Ilf3	271.469	0.0908915	0.338107	0.268825	0.788065	0.969907
Ccnd3	220.946	0.0665324	0.250494	0.265605	0.790544	0.969907
CD209e	25.5882	0.118662	0.44706	0.265427	0.79068	0.969907
Igf2r	645.058	-0.101222	0.382897	-0.264358	0.791504	0.969907
Klrd1	43.5127	0.0876716	0.334056	0.262446	0.792978	0.969907
Pdcd1	19.9354	0.116235	0.44417	0.26169	0.793561	0.969907
Mapk3	1187.26	-0.0751435	0.289303	-0.25974	0.795064	0.970205
Cd46	9.38915	0.145017	0.567318	0.255618	0.798245	0.971164
Ccl26	6.53057	-0.168023	0.659283	-0.254857	0.798833	0.971164
Reps1	282.991	-0.073088	0.287951	-0.253821	0.799634	0.971164
Tgfb2	479.869	-0.0885419	0.352093	-0.251473	0.801449	0.971297
Plaur	102.784	0.0814706	0.325766	0.250089	0.802518	0.971297
Traf2	307.675	-0.0698242	0.280834	-0.248632	0.803646	0.971297
Ido1	36.0414	0.113246	0.463298	0.244435	0.806894	0.971297
Psen2	128.106	0.0595893	0.244271	0.243948	0.807271	0.971297
Zap70	20.6219	0.108049	0.44456	0.243048	0.807968	0.971297
Btla	28.2438	0.0938805	0.389764	0.240865	0.80966	0.971297
Klrc1	30.3158	-0.0887423	0.368852	-0.240591	0.809872	0.971297
Atg12	299.032	-0.0560214	0.234387	-0.239013	0.811096	0.971297
Cebpb	2668	-0.0789284	0.338061	-0.233474	0.815393	0.973416
Anp32b	2400.67	-0.0810521	0.348482	-0.232586	0.816083	0.973416
Ikbkg	160.481	0.0612054	0.264157	0.231701	0.81677	0.973416
Cd80	35.3069	0.0870211	0.378815	0.229719	0.81831	0.973416
St6gal1	140.808	0.064489	0.283886	0.227165	0.820295	0.973416
Cspg4	36.5091	-0.0867064	0.382025	-0.226965	0.820451	0.973416
Sap130	210.732	0.0669712	0.302216	0.221601	0.824625	0.976863
Klra6	15.6872	0.10397	0.47275	0.219926	0.825928	0.976905
Psen1	472.521	0.0566224	0.261587	0.216458	0.828631	0.978598
Irf4	21.2023	0.095176	0.452869	0.210162	0.833541	0.98162
Tmed1	346.515	0.0646315	0.309029	0.209144	0.834336	0.98162
Mapk8	253.878	-0.0641636	0.309704	-0.207177	0.835872	0.98162
Atg16l1	247.184	0.0621358	0.301179	0.206308	0.83655	0.98162
Tirap	45.8381	0.0656189	0.320075	0.205011	0.837564	0.98162
Cfi	30.4744	-0.0747972	0.373112	-0.200468	0.841114	0.982062
Tnfsf14	23.9138	0.0795779	0.404471	0.196746	0.844027	0.982062
Pvrl2	266.312	-0.0596026	0.303272	-0.196532	0.844194	0.982062
Il2ra	32.934	0.0729827	0.376071	0.194066	0.846124	0.982062
Epcam	6480.05	-0.0720619	0.371501	-0.193975	0.846196	0.982062
Ccl3	45.0801	0.0724934	0.374844	0.193396	0.846648	0.982062
Itga1	172.49	-0.0521475	0.273381	-0.19075	0.848721	0.982062
Cd3e	26.5913	-0.079771	0.421877	-0.189086	0.850026	0.982062
Ppia	11651.5	0.0661773	0.35751	0.185106	0.853146	0.982062
H2-DMb2	29.9112	-0.0717026	0.388669	-0.184482	0.853635	0.982062
Map4k2	58.5324	0.0607283	0.329568	0.184266	0.853804	0.982062
Hdac3	932.982	-0.0646427	0.35214	-0.183571	0.85435	0.982062
Yy1	721.32	0.0627223	0.342149	0.183319	0.854548	0.982062
Ythdf2	477.756	-0.0531814	0.294322	-0.180691	0.85661	0.982062
Pou2af1	24.6565	-0.0693826	0.385239	-0.180103	0.857072	0.982062
Usp9y	6.87112	-0.103225	0.584277	-0.176672	0.859766	0.982656
Nubp1	221.553	0.0565868	0.321166	0.176192	0.860143	0.982656
Lcp1	2218.48	-0.0578835	0.332699	-0.173982	0.86188	0.983182
Nod1	88.2173	-0.052265	0.308328	-0.169511	0.865395	0.983384
Tie1	87.2556	0.0470259	0.278028	0.169141	0.865686	0.983384
Csf3r	46.9501	0.0576404	0.348015	0.165626	0.868451	0.983384
Ctsg	16.1307	0.0769909	0.485898	0.158451	0.874101	0.983384
Smad3	258.347	-0.0526533	0.333964	-0.157662	0.874723	0.983384
Xcr1	26.4528	0.0557493	0.355425	0.156852	0.875361	0.983384
Hprt	1187.17	-0.0458121	0.295932	-0.154806	0.876974	0.983384
Abcb1a	33.3386	-0.0573814	0.372981	-0.153845	0.877732	0.983384
Klra27	13.1	-0.0712815	0.464316	-0.153519	0.877989	0.983384
Mapk1	1191.15	0.0562645	0.371526	0.151441	0.879627	0.983384
Kdr	90.3783	-0.0408581	0.269898	-0.151384	0.879673	0.983384
Klra21	10.3567	0.0751785	0.515094	0.145951	0.88396	0.983384
Il17b	68.0625	0.0479013	0.331866	0.14434	0.885232	0.983384
Entpd1	202.799	-0.0563432	0.393208	-0.143291	0.88606	0.983384
Il13ra2	10.6401	-0.0766659	0.5369	-0.142794	0.886453	0.983384
Pecam1	281.485	-0.0450629	0.317368	-0.141989	0.887088	0.983384
Il22	14.2837	-0.0752676	0.532216	-0.141423	0.887536	0.983384
Batf	46.3396	0.0646586	0.463377	0.139538	0.889025	0.983384
Fas	144.235	-0.0428854	0.308221	-0.139138	0.889341	0.983384
Tnfrsf17	22.5349	0.0535737	0.38689	0.138473	0.889867	0.983384
Cklf	37.2963	-0.0587004	0.425125	-0.138078	0.890179	0.983384
Ccl22	27.9814	-0.0632247	0.461388	-0.137032	0.891006	0.983384
Il34	63.293	-0.0422611	0.322862	-0.130895	0.895858	0.983384
Klra7	19.605	0.0639003	0.494439	0.129238	0.897169	0.983384
Relb	143.576	-0.0371303	0.293568	-0.126479	0.899352	0.983384
Tab1	302.609	-0.0359935	0.301257	-0.119478	0.904897	0.983384
Hif1a	1357.63	-0.0361006	0.30362	-0.118901	0.905354	0.983384
Tlr9	43.2569	-0.0421127	0.363003	-0.116012	0.907643	0.983384
Tmem173	144.343	0.0326614	0.282424	0.115647	0.907933	0.983384
Bcl6	118.446	-0.0332468	0.290991	-0.114254	0.909037	0.983384
Casp3	530.993	0.0410865	0.371305	0.110654	0.91189	0.983384
Traf3	133.241	0.0310581	0.285471	0.108796	0.913364	0.983384
Il15ra	82.8436	-0.0368402	0.342442	-0.107581	0.914328	0.983384
Ep300	318.812	-0.0340553	0.321074	-0.106067	0.915529	0.983384
Il24	9.21395	-0.0612955	0.578568	-0.105944	0.915627	0.983384
Dock9	542.65	-0.0377802	0.357325	-0.105731	0.915796	0.983384
Smad2	240.213	0.0304699	0.290184	0.105002	0.916374	0.983384
Cd6	19.673	-0.0412287	0.409037	-0.100795	0.919713	0.983384
Itga6	2562.88	0.0396039	0.394039	0.100508	0.919941	0.983384
Eif2b4	257.629	-0.0303015	0.301735	-0.100424	0.920008	0.983384
Tnfsf8	14.0925	-0.0457297	0.458554	-0.0997258	0.920562	0.983384
Aicda	14.9691	-0.0465528	0.468556	-0.0993538	0.920857	0.983384
Mavs	183.197	0.0231571	0.245452	0.0943449	0.924835	0.983384
Foxp3	7.42883	0.054195	0.574624	0.0943138	0.92486	0.983384
Cxcl3	9.13917	-0.0528531	0.563223	-0.0938405	0.925236	0.983384
Il1rap	645.656	-0.0349652	0.373117	-0.0937111	0.925339	0.983384
Eomes	21.8694	0.0389243	0.416381	0.0934824	0.92552	0.983384
Map2k2	657.459	-0.026279	0.284064	-0.0925108	0.926292	0.983384
Tnfaip3	96.4858	-0.0257056	0.279685	-0.0919091	0.92677	0.983384
Jak3	144.386	0.0315157	0.352571	0.0893882	0.928773	0.983384
Cxcl13	25.1356	0.0379735	0.431279	0.0880487	0.929838	0.983384
Egfr	387.42	0.0279348	0.320877	0.0870577	0.930626	0.983384
C8a	9.49505	-0.0490492	0.584263	-0.0839505	0.933096	0.983384
Ccl7	77.2821	-0.0380963	0.469142	-0.0812042	0.93528	0.983384
Il1a	29.131	0.0335628	0.414173	0.0810357	0.935414	0.983384
Arg2	96.1734	-0.0284311	0.355201	-0.0800423	0.936204	0.983384
Sf3a3	462.423	0.0218475	0.278037	0.0785776	0.937369	0.983384
Psmb7	1320.87	0.0272678	0.353874	0.0770551	0.93858	0.983384
S100b	83.372	-0.0357598	0.465838	-0.0767644	0.938811	0.983384
Ebi3	19.7602	-0.0319349	0.424453	-0.0752377	0.940026	0.983384
Cd3d	40.8838	-0.0253588	0.341622	-0.0742306	0.940827	0.983384
Cd44	21.276	0.029313	0.403298	0.0726832	0.942058	0.983384
C8g	20.5612	-0.0282155	0.391295	-0.072108	0.942516	0.983384
Nfkb1	360.861	0.0257881	0.383215	0.0672942	0.946348	0.985786
Cd69	24.6398	0.0275755	0.431859	0.0638528	0.949087	0.985786
Mr1	373.996	0.0191881	0.303655	0.0631904	0.949615	0.985786
Klra15	10.6358	0.0303606	0.495235	0.0613054	0.951116	0.985786
Abcf1	444.888	-0.022142	0.366025	-0.0604932	0.951763	0.985786
Psma2	2695.55	0.0196569	0.330536	0.0594698	0.952578	0.985786
Xcl1	56.0108	-0.01688	0.316765	-0.0532887	0.957502	0.985786
Bmi1	204.739	0.0141978	0.270048	0.052575	0.95807	0.985786
Egr3	30.6132	-0.0218481	0.453384	-0.048189	0.961566	0.985786
Cd247	43.1513	0.0174065	0.378928	0.0459363	0.963361	0.985786
Stat3	1768.5	0.0157742	0.346294	0.0455513	0.963668	0.985786
Il5	13.9708	-0.0255596	0.569167	-0.0449071	0.964181	0.985786
Ccr8	24.597	0.0157998	0.365911	0.0431793	0.965559	0.985786
Klra3	15.2863	-0.0218503	0.525327	-0.0415937	0.966823	0.985786
Cdh5	146.063	0.0117921	0.286016	0.0412287	0.967114	0.985786
Klra4	13.5447	0.0183521	0.472254	0.0388606	0.969001	0.985786
Cd40	31.5116	-0.0155624	0.405409	-0.0383871	0.969379	0.985786
Ubc	6552.88	-0.00945354	0.2496	-0.0378748	0.969787	0.985786
Cd59b	26.1892	-0.0160578	0.430095	-0.0373354	0.970218	0.985786
Nlrp3	29.528	-0.013638	0.372607	-0.0366016	0.970803	0.985786
Pla2g6	147.058	-0.0111655	0.314772	-0.0354715	0.971704	0.985786
Sdha	662.874	0.00843016	0.290928	0.0289768	0.976883	0.98818
Itgb1	3689.87	-0.00884946	0.316506	-0.0279599	0.977694	0.98818
Gbp2b	22.7201	0.0114891	0.414993	0.0276849	0.977913	0.98818
Siglec1	48.3118	0.00996114	0.41351	0.0240892	0.980781	0.989779
Casp1	823.046	0.00815119	0.395999	0.0205839	0.983578	0.990196
Ifi27	3062.93	0.00727814	0.357695	0.0203474	0.983766	0.990196
Mfge8	1337.85	-0.0132118	0.808723	-0.0163366	0.986966	0.991978
Adora2a	18.8181	-0.00658339	0.441888	-0.0148983	0.988113	0.991978
H2-Q2	81.3119	0.00544345	0.443202	0.0122821	0.990201	0.992779
Map3k1	605.726	-0.00152784	0.331132	-0.00461401	0.996319	0.997614
Nfatc2	29.6011	-0.000331703	0.370758	-0.000894661	0.999286	0.999286

## Sheet: WT vs. KO; SnMP
	baseMean	log2FoldChange	lfcSE	stat	pvalue	padj
H2-Eb1	505.086	-3.83973	0.37494	-10.2409	1.29988e-24	8.83919e-22
Prf1	89.1326	-3.08832	0.368323	-8.38479	5.08148e-17	1.7277e-14
H2-T23	2439.76	-3.04891	0.382309	-7.975	1.5238e-15	3.45394e-13
S100a8	2197.52	1.94212	0.335316	5.7919	6.9595e-09	1.18312e-06
H2-DMb1	61.3174	-1.77853	0.362232	-4.90992	9.11145e-07	0.000123916
H2-K1	3652.17	1.54283	0.317981	4.85196	1.22249e-06	0.000138549
H2-D1	6742.98	1.2987	0.286686	4.53006	5.89664e-06	0.000572816
Ripk2	118.902	1.89291	0.446079	4.24344	2.20117e-05	0.00187099
H2-Ea-ps	22.7509	1.67249	0.41512	4.02893	5.60302e-05	0.0039313
H60a	28.1156	1.6462	0.409343	4.02156	5.78133e-05	0.0039313
Chit1	118.757	-2.83371	0.72158	-3.9271	8.59769e-05	0.00531493
Ikzf1	160.642	1.82765	0.479642	3.81045	0.000138717	0.0078606
Psmb9	250.127	0.999185	0.280199	3.56598	0.000362495	0.0181673
Cd1d1	527.147	1.4686	0.412788	3.55776	0.000374032	0.0181673
Sh2b2	28.5865	1.54344	0.446065	3.46012	0.000539929	0.0244768
Cd14	860.377	-1.22869	0.365109	-3.36528	0.000764656	0.0324979
Saa1	443.85	-1.68743	0.504754	-3.34307	0.000828562	0.0331425
Itga2b	42.6746	1.30574	0.393134	3.32137	0.000895778	0.0338405
Map3k5	201.712	-1.04431	0.316167	-3.30303	0.000956475	0.0342317
Itga2	81.5636	-1.10469	0.351709	-3.14091	0.00168421	0.0572632
Egr3	30.6132	-1.4614	0.476036	-3.06993	0.00214106	0.0693294
Csf3	40.1303	1.5135	0.510494	2.96477	0.00302907	0.0936257
Cx3cl1	149.913	-1.0453	0.354807	-2.94611	0.00321801	0.095141
F2rl1	242.048	-0.879363	0.301162	-2.9199	0.00350146	0.0979666
Psmb8	1357.66	0.754952	0.259337	2.91109	0.00360171	0.0979666
Ltb	40.0591	1.00978	0.350318	2.88247	0.00394574	0.103196
Ctsh	1825.26	-0.887586	0.31858	-2.78607	0.00533518	0.134368
Itgb4	328.505	-1.08684	0.397405	-2.73484	0.00624102	0.151568
Nfatc1	32.5565	-0.981428	0.361623	-2.71395	0.00664859	0.155565
Cdkn1a	860.811	1.05373	0.38978	2.70341	0.00686318	0.155565
Ccl6	145.012	-4.12857	1.6034	-2.57488	0.0100275	0.219958
Nlrc5	66.6643	0.923221	0.360522	2.56079	0.0104434	0.221923
Jun	457.162	-0.750842	0.298242	-2.51756	0.0118171	0.238472
Cd99	348.126	-0.609704	0.242485	-2.5144	0.0119236	0.238472
Tnfsf13	55.4603	0.808052	0.325116	2.48543	0.0129395	0.251396
Anxa1	2316.24	-1.09193	0.443763	-2.46061	0.0138701	0.261991
Cd244	46.993	0.914401	0.377686	2.42106	0.0154753	0.277453
Cd1d2	52.3125	0.878615	0.365148	2.40619	0.01612	0.277453
Tnfrsf1b	121.799	0.990534	0.412066	2.40382	0.0162247	0.277453
F13a1	381.779	-2.34277	0.975478	-2.40166	0.0163208	0.277453
Batf	46.3396	1.10339	0.46166	2.39004	0.0168466	0.279407
Tnfrsf14	65.8638	0.729885	0.307634	2.37257	0.0176646	0.285999
Angpt2	105.538	-0.913881	0.387353	-2.3593	0.0183097	0.289548
Cfb	190.617	-1.75404	0.762489	-2.30041	0.0214249	0.331111
Tnfrsf11b	32.5861	0.99097	0.451409	2.19528	0.0281434	0.425278
Traf3	133.241	0.610027	0.285504	2.13667	0.0326252	0.459788
Ccl4	31.7029	0.820262	0.385068	2.13017	0.0331573	0.459788
Cd38	124.336	0.70631	0.332386	2.12497	0.0335893	0.459788
H2-DMb2	29.9112	0.856461	0.404205	2.11888	0.0341007	0.459788
Ccl25	44.1049	0.793863	0.375598	2.1136	0.0345497	0.459788
Tnfrsf10b	123.386	0.653497	0.309378	2.11229	0.0346616	0.459788
Creb5	92.5077	-0.724879	0.344114	-2.10651	0.0351603	0.459788
Slamf7	44.3679	0.752129	0.35939	2.09279	0.0363675	0.465454
Igf1r	77.4219	0.628139	0.301096	2.08618	0.0369625	0.465454
Klra27	13.1	-1.01187	0.486723	-2.07895	0.0376216	NA
Tnfrsf12a	953.268	-0.637875	0.307724	-2.07288	0.0381833	0.472085
Pvrl2	266.312	-0.624454	0.303283	-2.05898	0.0394959	0.479593
Cxcr6	27.0972	0.86864	0.424433	2.04659	0.0406986	0.485527
Mill2	84.1906	0.7137	0.354328	2.01424	0.0439849	0.510374
Itgal	56.6525	0.594068	0.295349	2.01141	0.0442825	0.510374
Ceacam1	705.028	-0.700866	0.350139	-2.00168	0.0453192	0.513617
Spp1	22728.5	-1.01088	0.510129	-1.98161	0.0475225	0.52976
Jak2	371.693	-0.471006	0.240416	-1.95913	0.0500974	0.542248
Tnfrsf18	37.4105	0.673933	0.34469	1.95518	0.0505615	0.542248
Il12a	50.145	1.68659	0.867312	1.94462	0.0518206	0.542248
Fos	663.383	-0.720236	0.371774	-1.9373	0.052709	0.542248
Tollip	582.614	-0.58164	0.30041	-1.93616	0.0528487	0.542248
Klra15	10.6358	-1.02478	0.530481	-1.93179	0.0533851	NA
Lilra5	33.6445	-0.749128	0.387858	-1.93145	0.0534274	0.542248
Ptgs2	280.834	2.09239	1.10084	1.90071	0.0573395	0.572689
Syt17	26.3257	-0.741066	0.391093	-1.89486	0.0581111	0.572689
Nfatc2	29.6011	0.714617	0.380484	1.87818	0.0603571	0.586326
App	3450.17	-0.582328	0.313605	-1.85688	0.0633276	0.604711
Tapbp	523.537	0.483696	0.261177	1.85198	0.0640282	0.604711
Btla	28.2438	0.740846	0.402485	1.84068	0.0656687	0.607875
Il17b	68.0625	-0.682112	0.372939	-1.82902	0.0673972	0.607875
Cfd	1298.58	-2.90751	1.59082	-1.82768	0.0675971	0.607875
Fcer2a	45.7146	0.689561	0.377757	1.82541	0.0679389	0.607875
Cd164	2744.21	-0.499271	0.275748	-1.81061	0.0702013	0.619959
Irf3	477.393	-0.478136	0.268371	-1.78162	0.074811	0.647462
Mrc1	280.933	-1.42901	0.80528	-1.77455	0.0759723	0.647462
Blnk	322.79	-0.520355	0.294044	-1.76965	0.0767852	0.647462
Casp1	823.046	0.705544	0.399148	1.76762	0.0771241	0.647462
Ecsit	86.502	0.524203	0.297895	1.75969	0.0784605	0.650648
Cd9	4503.62	-0.58716	0.336943	-1.74261	0.0814022	0.661454
Trp53	349.408	0.587615	0.337544	1.74085	0.0817091	0.661454
Cxcl5	70.6123	0.716849	0.415791	1.72406	0.0846969	0.677575
Kit	451.937	-0.59487	0.346288	-1.71784	0.0858249	0.678615
Tcf7	73.5434	0.501429	0.293527	1.70829	0.0875829	0.684556
Mr1	373.996	0.518957	0.305354	1.69953	0.0892201	0.689428
Card9	22.8292	0.64391	0.383853	1.67749	0.0934466	0.707985
Rela	253.178	-0.441193	0.263214	-1.67617	0.093704	0.707985
Vegfa	417.263	-0.75453	0.454391	-1.66053	0.0968078	0.723399
Cd36	411.249	-1.75202	1.06017	-1.65258	0.0984164	0.727425
Emr1	278.584	-0.635977	0.387673	-1.6405	0.100902	0.737775
Maf	22.3624	-0.841816	0.517358	-1.62714	0.103706	0.743265
Ncam1	299.481	0.765431	0.470593	1.62652	0.103839	0.743265
Mapk3	1187.26	-0.468058	0.290785	-1.60964	0.107477	0.761293
Cd59b	26.1892	0.684903	0.429168	1.59589	0.110514	0.769935
Prdm1	30.9538	-0.640458	0.402687	-1.59046	0.111731	0.769935
Ltf	116.237	-1.19377	0.751338	-1.58885	0.112093	0.769935
Notch1	408.153	-0.485213	0.30662	-1.58245	0.113546	0.772113
Cd81	8230.08	-0.460502	0.295624	-1.55773	0.119298	0.773256
Cxcl11	26.9326	0.626221	0.402136	1.55724	0.119414	0.773256
Isg20	194.055	-0.444427	0.286591	-1.55074	0.120965	0.773256
Cxcl16	593.392	-0.388661	0.250997	-1.54847	0.121509	0.773256
Il25	34.7421	0.657363	0.425355	1.54545	0.122239	0.773256
Polr2a	1029.64	0.536832	0.347799	1.54351	0.122707	0.773256
Trem1	26.0375	-0.598577	0.387895	-1.54314	0.122797	0.773256
Xcl1	56.0108	0.485592	0.315331	1.53995	0.123574	0.773256
Foxj1	27.2978	-0.692375	0.45144	-1.5337	0.125103	0.773256
Gata3	1285.44	-0.496526	0.324233	-1.53139	0.125674	0.773256
Lyve1	62.0102	-1.21674	0.797615	-1.52548	0.127139	0.773256
Tlr4	429.686	-0.454073	0.297888	-1.52431	0.127432	0.773256
Cd200	272.279	0.624085	0.411741	1.51572	0.129589	0.773256
Il1rn	82.0019	0.509551	0.336216	1.51555	0.129634	0.773256
Havcr2	36.9873	0.702451	0.466599	1.50547	0.132204	0.781726
Atf1	117.822	0.430881	0.287213	1.50021	0.133559	0.782934
Ewsr1	1588.32	0.477451	0.320752	1.48854	0.136609	0.793969
Gpr44	37.8277	-0.577349	0.390476	-1.47858	0.139253	0.802474
Csf1	350.762	-0.418677	0.284597	-1.47112	0.141259	0.807194
Ccr2	209.74	-1.32854	0.911119	-1.45814	0.144802	0.81548
Cd96	31.0274	0.572958	0.393458	1.45621	0.145335	0.81548
Pax5	12.4916	0.765333	0.526486	1.45366	0.14604	NA
Pik3cd	68.5394	0.479424	0.330023	1.4527	0.146307	0.81548
Icam1	89.7696	-0.428509	0.296988	-1.44285	0.149063	0.822393
Klra5	17.3889	-0.65383	0.453281	-1.44244	0.149179	NA
Itgb3	150.011	0.522363	0.363701	1.43624	0.150934	0.822393
Cxcl1	54.8932	0.652149	0.454895	1.43362	0.151679	0.822393
Siglec1	48.3118	-0.598772	0.422348	-1.41772	0.156273	0.822393
Cfi	30.4744	0.517088	0.364899	1.41707	0.156463	0.822393
Arg2	96.1734	0.495068	0.352123	1.40595	0.159738	0.822393
Klrc2	24.5899	0.731992	0.521918	1.4025	0.160765	0.822393
Ccl9	450.339	-0.705256	0.505408	-1.39542	0.16289	0.822393
Ctsw	38.1533	0.459179	0.329286	1.39447	0.163176	0.822393
Nos2	26.6049	-0.531858	0.381552	-1.39393	0.163338	0.822393
Ccl7	77.2821	-0.670699	0.481425	-1.39315	0.163573	0.822393
Camp	12.9981	-0.697637	0.501502	-1.39109	0.164197	NA
Tlr6	91.6596	0.434898	0.313201	1.38856	0.164968	0.822393
Ncr1	51.6493	0.418952	0.302195	1.38636	0.165636	0.822393
Pik3cg	148.364	-0.402791	0.291	-1.38416	0.166309	0.822393
Osm	27.5804	-0.54458	0.393494	-1.38396	0.166371	0.822393
Ifna1	58.6891	0.588932	0.42607	1.38224	0.166897	0.822393
Klra7	19.605	-0.704921	0.511702	-1.3776	0.168327	0.82347
Cxcl9	64.0152	0.637257	0.464188	1.37284	0.169801	0.824749
Cd97	110.104	-0.414036	0.303054	-1.36621	0.171873	0.828889
Tap1	371.703	0.344152	0.254024	1.3548	0.17548	0.832852
Klra1	17.1924	0.601197	0.444254	1.35327	0.175968	NA
Mertk	66.0513	0.418669	0.31061	1.34789	0.177692	0.832852
Ccr6	18.939	0.594325	0.441007	1.34766	0.177769	NA
Il6ra	114.728	0.463607	0.344963	1.34393	0.178971	0.832852
Sh2d1b1	48.036	0.426204	0.318288	1.33905	0.180554	0.832852
Cd3eap	91.1256	-0.409801	0.306811	-1.33568	0.181654	0.832852
Litaf	1204.92	-0.468631	0.351567	-1.33298	0.18254	0.832852
Ccr5	67.5644	-0.640388	0.480616	-1.33243	0.182718	0.832852
Bcl6	118.446	-0.382784	0.287598	-1.33097	0.183199	0.832852
Sf3a3	462.423	0.370546	0.278979	1.32822	0.184104	0.832852
Atm	280.796	0.368006	0.277683	1.32527	0.185081	0.832852
Ifitm2	2685.29	-0.33991	0.258691	-1.31396	0.188859	0.832852
Egfr	387.42	0.42003	0.321214	1.30763	0.190997	0.832852
Ccl28	20.1625	0.61536	0.470938	1.30667	0.191326	0.832852
Fut7	31.5382	0.484259	0.372204	1.30106	0.19324	0.832852
Il1r2	54.7932	-0.541306	0.417442	-1.29672	0.194727	0.832852
Nt5e	138.798	-0.612075	0.472826	-1.2945	0.195491	0.832852
Smpd3	35.6749	0.48487	0.375006	1.29296	0.196024	0.832852
Cd276	148.537	-0.430488	0.33375	-1.28985	0.197103	0.832852
H2-Q1	32.8611	0.584654	0.455562	1.28337	0.199363	0.832852
Klra2	69.3381	0.464275	0.361923	1.2828	0.199562	0.832852
Lgals3	1838.19	-0.489	0.383455	-1.27525	0.202222	0.832852
Txk	9.71797	-0.684795	0.537714	-1.27353	0.20283	NA
Cd68	344.262	-0.395785	0.310973	-1.27273	0.203114	0.832852
Il2ra	32.934	-0.48079	0.378186	-1.27131	0.20362	0.832852
Rpl19	23427.2	0.473206	0.372374	1.27078	0.203807	0.832852
Marco	14.3255	-0.690891	0.544646	-1.26851	0.204615	NA
Prg2	26.0477	0.554818	0.437645	1.26774	0.204892	0.832852
Fcgr4	104.834	0.461053	0.364483	1.26495	0.205889	0.832852
Twist1	49.1041	-0.544694	0.43125	-1.26306	0.206568	0.832852
Cd33	74.2026	-0.370587	0.293722	-1.26169	0.207059	0.832852
Cmpk2	274.34	-0.552753	0.440193	-1.2557	0.209223	0.832852
Lbp	843.646	-0.462981	0.368876	-1.25511	0.209438	0.832852
Nfatc4	37.9905	0.448486	0.359147	1.24875	0.211756	0.837173
G6pdx	376.242	-0.334828	0.273243	-1.22539	0.220429	0.86032
Cxcl3	9.13917	0.703603	0.574639	1.22443	0.220792	NA
Il23a	41.0757	-0.483541	0.395551	-1.22245	0.221538	0.86032
Csf3r	46.9501	0.430452	0.352309	1.2218	0.221783	0.86032
Cxcl15	59.6972	-0.602122	0.49379	-1.21939	0.222696	0.86032
Gbp2b	22.7201	0.483329	0.398286	1.21352	0.224931	0.86032
Dusp6	1686.46	0.523614	0.431735	1.21281	0.225201	0.86032
C1qbp	1150.72	0.424295	0.351691	1.20644	0.227646	0.864801
Rorc	488.396	0.40616	0.339553	1.19616	0.231633	0.869491
Bax	174.448	0.364229	0.305422	1.19254	0.233048	0.869491
Pdgfc	748.284	0.436176	0.366932	1.18871	0.234554	0.869491
Ccnd3	220.946	0.296602	0.251277	1.18038	0.23785	0.869491
Bst1	53.7543	0.456097	0.386642	1.17964	0.238145	0.869491
Ifngr1	562.667	-0.329476	0.279891	-1.17716	0.239132	0.869491
Cd27	9.56886	-0.612272	0.52057	-1.17616	0.239532	NA
Il1rl1	36.3054	-0.440803	0.37509	-1.17519	0.239918	0.869491
Lta	15.1307	0.59093	0.503803	1.17294	0.240821	NA
Clec5a	73.5112	-0.391005	0.333988	-1.17072	0.241712	0.869491
Tnfrsf17	22.5349	0.453621	0.388088	1.16886	0.242459	0.869491
Nup107	387.751	0.382251	0.327106	1.16858	0.242572	0.869491
Ccr9	20.3949	0.487399	0.417417	1.16765	0.242946	0.869491
Ccl2	236.311	-0.530923	0.4579	-1.15947	0.246263	0.872299
Pnma1	22.3223	0.469593	0.405034	1.15939	0.246296	0.872299
Mpped1	18.8581	0.512842	0.443613	1.15606	0.247657	NA
Irf4	21.2023	-0.548409	0.475261	-1.15391	0.248536	0.875671
Atg10	180.941	0.31956	0.277793	1.15035	0.249999	0.876134
Ccl27a	62.4037	0.395635	0.344831	1.14733	0.251244	0.876134
Klra3	15.2863	0.59559	0.520767	1.14368	0.252757	NA
Ccl8	909.024	-1.15964	1.019	-1.13802	0.255113	0.885084
Aicda	14.9691	0.52083	0.462661	1.12573	0.260281	NA
Il15	30.6675	-0.424605	0.378021	-1.12323	0.261339	0.899445
Mapk11	59.9172	0.357635	0.319484	1.11941	0.262964	0.899445
Raet1	54.7216	0.409806	0.367629	1.11473	0.264968	0.899445
Fyn	238.945	0.416779	0.373955	1.11452	0.265057	0.899445
Cd22	17.4506	0.496203	0.446431	1.11149	0.266358	NA
Tnfsf8	14.0925	-0.50533	0.455577	-1.10921	0.26734	NA
Egr2	20.6096	-0.434213	0.392588	-1.10603	0.268714	0.899445
Stat6	646.999	-0.311951	0.283691	-1.09961	0.2715	0.899445
Ltbr	336.037	0.337768	0.308243	1.09579	0.273173	0.899445
Fcer1a	28.4953	0.458852	0.419285	1.09437	0.273794	0.899445
Atg16l1	247.184	0.328036	0.301185	1.08915	0.276087	0.899445
Hspb2	50.1105	-0.38837	0.357028	-1.08779	0.276689	0.899445
Ppbp	39.0856	-0.370552	0.340895	-1.087	0.277038	0.899445
Ubc	6552.88	-0.271558	0.251056	-1.08166	0.279403	0.899445
Runx1	723.409	0.383452	0.355199	1.07954	0.280347	0.899445
Ctsl	824.716	-0.338766	0.314577	-1.07689	0.281529	0.899445
Il15ra	82.8436	-0.362226	0.337228	-1.07413	0.282766	0.899445
Prkcd	574.826	-0.336804	0.315257	-1.06835	0.285365	0.899445
H2-M3	68.1792	0.356723	0.334381	1.06682	0.286055	0.899445
Cyfip2	29.0738	-0.439294	0.413168	-1.06323	0.287677	0.899445
Il18r1	116.73	-0.464601	0.438072	-1.06056	0.28889	0.899445
Dmbt1	211.669	0.939287	0.886919	1.05904	0.28958	0.899445
Ulbp1	34.694	0.359694	0.339929	1.05815	0.289989	0.899445
Fcgr1	152.603	-0.342476	0.325334	-1.05269	0.292483	0.899445
Casp8	257.378	0.270834	0.257803	1.05055	0.293466	0.899445
Ccl11	124.138	0.512544	0.487952	1.0504	0.293535	0.899445
Thbs1	1261.95	-0.501541	0.477957	-1.04934	0.294019	0.899445
Il3ra	47.9104	-0.436273	0.416162	-1.04833	0.294488	0.899445
Tap2	211.964	0.268603	0.256473	1.04729	0.294965	0.899445
Il9	20.9462	0.486082	0.466699	1.04153	0.297629	0.900115
Psen2	128.106	0.251561	0.24288	1.03574	0.300323	0.900115
Btk	44.4596	-0.365063	0.35291	-1.03444	0.300932	0.900115
Ifi35	748.645	0.285551	0.277674	1.02837	0.303777	0.900115
Icam2	52.0937	0.379117	0.368828	1.0279	0.303999	0.900115
Chuk	431.943	0.275347	0.267932	1.02768	0.304102	0.900115
C8g	20.5612	0.430209	0.418925	1.02694	0.304451	0.900115
Il1rl2	61.9936	-0.420054	0.413336	-1.01625	0.309508	0.901144
Nfkbia	129.518	-0.291053	0.286709	-1.01515	0.310033	0.901144
Rag1	16.1056	0.512447	0.506211	1.01232	0.311385	NA
Mme	191.538	0.82439	0.819059	1.00651	0.314171	0.901144
Cd86	99.2675	-0.321036	0.319636	-1.00438	0.315197	0.901144
Tfeb	165.353	-0.275521	0.274871	-1.00237	0.316167	0.901144
Lif	114.327	0.341137	0.341987	0.997514	0.318515	0.901144
Cxcr4	441.144	0.461099	0.466953	0.987465	0.323415	0.901144
Hc	23.3716	0.44324	0.449296	0.986521	0.323877	0.901144
Mcam	549.666	0.300452	0.305009	0.98506	0.324594	0.901144
Ep300	318.812	0.317514	0.322793	0.983645	0.32529	0.901144
Il22ra1	20.8085	0.399778	0.40654	0.983368	0.325426	0.901144
Card11	40.6112	0.348843	0.355048	0.982525	0.325841	0.901144
Xaf1	545.778	0.417133	0.424694	0.982196	0.326003	0.901144
Ms4a1	34.3242	-0.43912	0.448187	-0.97977	0.3272	0.901144
Irf7	1231.49	-0.493285	0.503521	-0.979672	0.327248	0.901144
Il7r	42.8152	-0.383347	0.391308	-0.979655	0.327256	0.901144
Irf8	89.9354	-0.267944	0.273549	-0.979512	0.327327	0.901144
Psmd7	1364.72	0.317903	0.325452	0.976804	0.328666	0.901181
Cd46	9.38915	-0.503062	0.517681	-0.971762	0.331169	NA
Flt3l	23.4784	-0.376972	0.390977	-0.964179	0.334956	0.91474
Cd5	18.3862	0.41704	0.43412	0.960655	0.336725	NA
Eef1g	2782.61	0.341533	0.355557	0.96056	0.336773	0.916024
Mnx1	18.6143	0.416995	0.435561	0.957374	0.338379	NA
Il12rb1	16.9169	0.448412	0.469886	0.954299	0.339932	NA
Nod2	39.2778	0.328454	0.3449	0.952316	0.340937	0.916605
Nfkb1	360.861	0.36563	0.384961	0.949782	0.342223	0.916605
Timd4	34.4672	-0.481657	0.507161	-0.949713	0.342258	0.916605
Cd19	23.3555	0.421784	0.444229	0.949475	0.342379	0.916605
Fcer1g	253.786	0.284821	0.30128	0.945369	0.34447	0.916616
St6gal1	140.808	0.270364	0.286349	0.944177	0.345079	0.916616
Map3k1	605.726	-0.311683	0.332357	-0.937795	0.34835	0.918526
C8a	9.49505	0.560849	0.59899	0.936325	0.349106	NA
Pin1	42.7456	0.296401	0.316573	0.936282	0.349128	0.918526
Tmed1	346.515	0.287996	0.310807	0.926606	0.354131	0.918526
Il1rapl2	23.9859	0.407685	0.441007	0.924441	0.355257	0.918526
Ccl19	51.1782	-0.726988	0.787647	-0.922988	0.356014	0.918526
Mx1	12.0919	-0.456086	0.494774	-0.921806	0.35663	NA
Hcst	46.2612	0.303862	0.332241	0.914584	0.36041	0.918526
Myc	892.517	-0.282689	0.310675	-0.909919	0.362865	0.918526
Mavs	183.197	0.222881	0.245	0.909718	0.362971	0.918526
CD209e	25.5882	0.417494	0.458964	0.909644	0.36301	0.918526
Elk1	25.4687	0.364409	0.401568	0.907464	0.364162	0.918526
Erbb2	456.92	0.333524	0.367867	0.906643	0.364595	0.918526
Lyn	294.211	-0.27974	0.308925	-0.905526	0.365187	0.918526
Sigirr	176.148	-0.239393	0.26438	-0.905488	0.365207	0.918526
Ly86	337.733	-0.3257	0.36063	-0.90314	0.366452	0.918526
Ddx60	233.063	0.405111	0.45346	0.893378	0.371655	0.918526
Tal1	19.5601	-0.384216	0.430123	-0.893272	0.371712	0.918526
Stat5b	399.974	-0.232852	0.260724	-0.893099	0.371804	0.918526
Tnfsf4	17.6309	0.392893	0.439967	0.893004	0.371855	NA
Ebi3	19.7602	0.367623	0.412248	0.891752	0.372526	0.918526
Atg7	138.593	-0.265022	0.298287	-0.888481	0.374282	0.918526
Klrg1	27.8212	0.354294	0.398918	0.888137	0.374467	0.918526
Cxcl14	332.409	-0.379266	0.427506	-0.887158	0.374994	0.918526
Plau	238.835	-0.255369	0.288165	-0.88619	0.375515	0.918526
Smad2	240.213	-0.256365	0.290569	-0.882286	0.377622	0.92037
Itgb2	119.957	0.298935	0.341428	0.875545	0.381277	0.924985
Ppia	11651.5	0.314271	0.359667	0.873783	0.382236	0.924985
Mif	3048.17	-0.329546	0.378506	-0.870649	0.383946	0.925826
Cmah	60.3718	-0.675091	0.780372	-0.865089	0.38699	0.92987
Tgfb1	457.383	-0.279763	0.324486	-0.862173	0.388593	0.930433
Ifi44l	23.0506	0.357823	0.41736	0.857349	0.391252	0.933513
Epsti1	9.54862	0.470855	0.551181	0.854266	0.392958	NA
Atg12	299.032	0.200258	0.234457	0.854133	0.393031	0.93448
Alas1	165.703	-0.22796	0.268501	-0.849009	0.395876	0.937965
Sell	60.155	0.305495	0.362576	0.842568	0.39947	0.943193
Klra21	10.3567	-0.427359	0.507253	-0.842498	0.399509	NA
Bid	313.822	-0.268064	0.319858	-0.838069	0.401992	0.944269
Cd44	21.276	-0.33772	0.404119	-0.835694	0.403327	0.944269
Muc1	1467.38	-0.300618	0.360308	-0.834336	0.404092	0.944269
H2-Q10	36.6408	-0.400878	0.484392	-0.827589	0.407903	0.945263
Klra20	10.7532	-0.494205	0.597533	-0.827075	0.408194	NA
Tnfsf10	165.151	0.249041	0.30265	0.822869	0.410582	0.945263
Il24	9.21395	-0.489164	0.596311	-0.820318	0.412035	NA
Icos	25.6377	0.343186	0.41928	0.818511	0.413066	0.945263
Mef2c	124.676	-0.292288	0.358101	-0.816218	0.414375	0.945263
Cxcr2	28.6555	0.329927	0.40457	0.8155	0.414786	0.945263
Sh2d1a	18.4305	-0.362474	0.444491	-0.815481	0.414797	NA
Birc5	187.407	0.291539	0.362287	0.804718	0.420982	0.945263
Gzmm	15.1182	-0.429102	0.533858	-0.803777	0.421526	NA
Hdac3	932.982	-0.28317	0.353944	-0.800043	0.423686	0.945263
Jak3	144.386	0.282866	0.35444	0.798064	0.424833	0.945263
Vim	1385.23	-0.346249	0.434299	-0.797259	0.425301	0.945263
Ccl12	77.6238	-0.294934	0.372334	-0.792121	0.42829	0.945263
Vwf	67.669	-0.334192	0.422575	-0.790847	0.429033	0.945263
Cxcl13	25.1356	0.365157	0.462031	0.79033	0.429335	0.945263
Il5	13.9708	-0.46462	0.591751	-0.78516	0.432359	NA
Cyld	147.277	0.254432	0.325176	0.782444	0.433954	0.945263
Mx2	109.959	0.364301	0.466113	0.781571	0.434466	0.945263
Thy1	244.863	0.343616	0.439684	0.781508	0.434504	0.945263
Slc7a11	29.6969	-0.278518	0.357009	-0.780143	0.435307	0.945263
Tubb5	1210.16	0.222886	0.287988	0.773942	0.438965	0.945263
Ddx58	832.521	-0.274297	0.355825	-0.770878	0.44078	0.945263
Hsd11b1	114.12	0.557001	0.725621	0.767619	0.442713	0.945263
Ifitm1	58.4683	0.312629	0.409591	0.76327	0.445302	0.945263
Csf2	19.1838	-0.303506	0.397969	-0.762636	0.44568	NA
Fez1	20.1495	0.420039	0.552522	0.760222	0.447122	0.945263
Tnfrsf8	9.85385	-0.387313	0.510281	-0.759019	0.447841	NA
C5ar1	186.567	-0.26957	0.355597	-0.758078	0.448404	0.945263
Tgfbr2	1231.22	-0.28842	0.38126	-0.756491	0.449355	0.945263
Cd163	58.7484	-0.390131	0.516498	-0.755339	0.450046	0.945263
Herc6	132.56	-0.257937	0.34357	-0.750757	0.452799	0.945263
Il13ra2	10.6401	0.389496	0.519817	0.749295	0.453679	NA
Hamp	18.5125	0.312439	0.419174	0.745368	0.456049	NA
Il21	21.2949	0.301568	0.404696	0.745172	0.456168	0.945263
Ifna2	15.8998	0.354664	0.476346	0.744551	0.456543	NA
Tnfrsf13b	31.9973	-0.267116	0.359013	-0.744028	0.456859	0.945263
Il4ra	224.273	-0.212544	0.28649	-0.741892	0.458153	0.945263
Rora	211.976	-0.185497	0.250158	-0.741518	0.458379	0.945263
Cd200r1	47.8493	-0.372907	0.504695	-0.738876	0.459982	0.945263
Itga1	172.49	0.196542	0.266667	0.737034	0.461102	0.945263
Cd28	33.4765	-0.306779	0.417878	-0.734135	0.462866	0.945263
Il2rb	41.2137	0.255476	0.351825	0.726143	0.467751	0.945263
Pdcd1	19.9354	0.334312	0.461057	0.7251	0.468391	0.945263
Pla2g1b	14.2447	-0.337709	0.465824	-0.724971	0.46847	NA
Cfp	174.619	-0.509197	0.704087	-0.723203	0.469555	0.945263
Msln	13.1521	-0.361766	0.501939	-0.720736	0.471072	NA
C3ar1	255.266	-0.253849	0.353106	-0.718902	0.472201	0.945263
Mapk14	557.728	0.223892	0.31171	0.718268	0.472592	0.945263
Cd34	431.309	-0.307042	0.428707	-0.716204	0.473865	0.945263
Tnf	35.7894	-0.32498	0.453754	-0.716203	0.473866	0.945263
Ly96	188.879	0.186038	0.260416	0.71439	0.474986	0.945263
Cd180	130.356	-0.249022	0.348826	-0.713886	0.475298	0.945263
Epcam	6480.05	-0.265951	0.373703	-0.711664	0.476673	0.945263
Col4a1	652.479	0.202012	0.284182	0.710855	0.477174	0.945263
Vegfc	69.3794	0.227528	0.320474	0.709975	0.477719	0.945263
Blk	11.6949	-0.39248	0.555753	-0.706212	0.480056	NA
Ltk	24.2459	-0.278558	0.394603	-0.705919	0.480239	0.945263
Cd47	591.685	0.180698	0.259724	0.695731	0.486597	0.945263
Il5ra	12.3819	0.317694	0.460182	0.690365	0.489965	NA
Il17ra	132.794	0.184847	0.268149	0.689343	0.490608	0.945263
Itgax	54.2542	0.236922	0.343967	0.688792	0.490954	0.945263
Tbk1	220.991	-0.18779	0.274889	-0.683147	0.494514	0.945263
Elane	19.9351	0.312645	0.458041	0.682569	0.494879	0.945263
Cr2	17.0068	0.309494	0.455414	0.67959	0.496764	NA
H2-Dma	121.502	-0.204502	0.302261	-0.676573	0.498677	0.945263
Mpo	18.8686	0.29468	0.437685	0.67327	0.500776	NA
Klra6	15.6872	0.343537	0.512124	0.670807	0.502343	NA
Tnfsf11	15.0013	0.306335	0.456737	0.670702	0.50241	NA
Ccl21a	197.61	0.597292	0.891076	0.670304	0.502664	0.945263
Runx3	21.7591	0.345329	0.516086	0.669132	0.503411	0.945263
Il13	24.5073	-0.297156	0.444519	-0.668489	0.503822	0.945263
C9	17.1955	-0.322072	0.482281	-0.667809	0.504256	NA
Selplg	144.07	0.211907	0.31778	0.666836	0.504877	0.945263
H2-Aa	3743.81	0.274153	0.411242	0.666647	0.504997	0.945263
Klrb1	18.1574	-0.301313	0.453672	-0.664164	0.506585	NA
Tigit	21.4659	0.295426	0.445339	0.663373	0.507092	0.945263
Alcam	213.197	0.252547	0.385004	0.655958	0.511851	0.945263
Il17rb	27.9704	-0.250264	0.383091	-0.653277	0.513578	0.945263
Il2rg	28.3952	-0.28075	0.431935	-0.649982	0.515704	0.945263
Oas3	37.7801	-0.280191	0.431257	-0.649708	0.515881	0.945263
Ciita	41.1759	0.240541	0.370328	0.649533	0.515994	0.945263
Gzmb	31.5058	0.250329	0.386528	0.647635	0.517221	0.945263
Ifna4	25.7045	0.267541	0.413753	0.64662	0.517878	0.945263
Sele	15.9141	0.273769	0.424848	0.644393	0.519321	NA
Tfrc	1911.6	0.312586	0.485305	0.644102	0.519509	0.945263
Il23r	17.5715	0.278805	0.433366	0.643346	0.52	NA
Tnfrsf11a	468.399	-0.195489	0.304371	-0.642272	0.520697	0.945263
Syk	87.8121	-0.181626	0.282818	-0.6422	0.520743	0.945263
Ccr3	23.7653	-0.322447	0.502438	-0.641766	0.521025	0.945263
Usp9y	6.87112	-0.408467	0.637928	-0.640303	0.521976	NA
Il12b	33.4014	0.2693	0.420872	0.639863	0.522262	0.945263
Csf1r	546.711	-0.232908	0.364239	-0.639437	0.522539	0.945263
Cdh5	146.063	0.181911	0.285529	0.637101	0.524059	0.945263
Lcn2	104847	0.255297	0.400938	0.636749	0.524288	0.945263
Ccr7	33.6253	0.252001	0.396868	0.634974	0.525445	0.945263
Stat2	291.044	-0.196611	0.309688	-0.634866	0.525516	0.945263
Abcb1a	33.3386	0.235201	0.371214	0.6336	0.526342	0.945263
Icam4	27.282	0.303305	0.479164	0.632988	0.526742	0.945263
Psma2	2695.55	0.20964	0.332483	0.630529	0.528348	0.945263
Il6	24.2293	-0.256475	0.407603	-0.629228	0.5292	0.945263
Cdk1	16.7587	0.287106	0.456593	0.6288	0.52948	NA
Ifit1	482.276	-0.298961	0.475914	-0.628182	0.529885	0.945263
Oasl1	105.822	-0.288356	0.46041	-0.626303	0.531116	0.945263
Msr1	131.344	-0.243234	0.388755	-0.625674	0.531529	0.945263
Il1b	95.0826	0.283621	0.456028	0.621937	0.533983	0.945263
Ifih1	616.01	0.19411	0.314549	0.617106	0.537165	0.945263
Foxp3	7.42883	-0.370318	0.603377	-0.613742	0.539386	NA
Ido1	36.0414	-0.282771	0.46113	-0.613213	0.539735	0.945263
Mbl2	15.5174	0.295303	0.481695	0.613049	0.539844	NA
Atf2	333.503	0.156381	0.255491	0.612081	0.540484	0.945263
Vhl	114.515	0.167063	0.272965	0.61203	0.540518	0.945263
Irak3	96.5941	-0.173745	0.284574	-0.610543	0.541502	0.945263
Klrc1	30.3158	-0.216032	0.354439	-0.609503	0.542191	0.945263
Ifnb1	19.6149	0.316529	0.520321	0.608334	0.542966	0.945263
Il27	12.2725	-0.326916	0.539304	-0.606181	0.544395	NA
Tab1	302.609	0.182284	0.300982	0.605633	0.544758	0.945263
Colec12	162.276	-0.209507	0.346193	-0.605173	0.545064	0.945263
Apoe	7724.89	-0.231485	0.384064	-0.602724	0.546692	0.945263
Ccl17	19.3973	0.264902	0.439867	0.602232	0.54702	NA
Cxcl12	300.5	-0.296564	0.497699	-0.595869	0.551263	0.945263
Thbd	88.5266	-0.286176	0.483132	-0.592336	0.553626	0.945263
Abl1	241.734	-0.154013	0.261	-0.590087	0.555133	0.945263
Klrd1	43.5127	0.198586	0.336774	0.589672	0.555411	0.945263
Chil3	80.206	0.236455	0.401921	0.588311	0.556323	0.945263
Snai1	25.7231	0.233499	0.397219	0.587835	0.556643	0.945263
Cd63	2695.8	0.201337	0.343035	0.586929	0.557252	0.945263
Map2k4	420.113	0.166964	0.284671	0.586515	0.557529	0.945263
Il1rap	645.656	0.219529	0.374851	0.585644	0.558114	0.945263
Clec4a2	68.9984	-0.235403	0.403593	-0.583267	0.559713	0.945263
Abcg1	262.517	0.226105	0.392163	0.576559	0.564237	0.945263
Txnip	1308.84	-0.21866	0.379448	-0.57626	0.56444	0.945263
Zap70	20.6219	-0.244746	0.427006	-0.573168	0.566531	0.945263
Bmi1	204.739	0.155102	0.270835	0.572683	0.56686	0.945263
S100b	83.372	0.27804	0.48612	0.571958	0.56735	0.945263
Map4k2	58.5324	0.190801	0.334018	0.571229	0.567845	0.945263
Ada	106.753	-0.202131	0.353858	-0.57122	0.56785	0.945263
Itga6	2562.88	0.226287	0.396286	0.571019	0.567986	0.945263
Crebbp	549.853	0.172295	0.302078	0.570366	0.568429	0.945263
Myd88	350.262	-0.172588	0.303121	-0.569369	0.569106	0.945263
Cd40	31.5116	0.232782	0.408992	0.56916	0.569247	0.945263
Itga5	81.9678	-0.18593	0.326821	-0.568904	0.569422	0.945263
Pou2af1	24.6565	0.210886	0.371213	0.568099	0.569968	0.945263
Bcl2l1	356.264	-0.17311	0.305986	-0.565745	0.571567	0.945263
Il34	63.293	0.180572	0.321761	0.561201	0.574661	0.945263
Anp32b	2400.67	-0.196002	0.350645	-0.558975	0.576179	0.945263
Il1a	29.131	0.226089	0.405289	0.557847	0.576949	0.945263
Tnfsf12	65.7008	-0.206504	0.370594	-0.557224	0.577374	0.945263
Klrb1c	24.3834	-0.23943	0.430054	-0.556745	0.577702	0.945263
Nlrp3	29.528	0.210496	0.378837	0.555637	0.578459	0.945263
Cxcr3	30.5605	0.232768	0.420674	0.553321	0.580044	0.945263
Dock9	542.65	-0.198495	0.358957	-0.552977	0.580279	0.945263
Igf2r	645.058	-0.21166	0.384247	-0.550843	0.581741	0.945263
Nrp1	202.811	-0.177186	0.324017	-0.546841	0.584488	0.945263
Spn	33.4222	-0.214537	0.392332	-0.546824	0.584499	0.945263
Plaur	102.784	-0.175303	0.321318	-0.545577	0.585357	0.945263
Tnfrsf4	22.2348	0.215738	0.395541	0.545425	0.585461	0.945263
Il1r1	98.5865	0.259831	0.477091	0.544615	0.586018	0.945263
Pvr	165.857	-0.158964	0.293779	-0.541101	0.588438	0.945263
Ctss	2190.55	0.160664	0.297031	0.5409	0.588577	0.945263
Flt3	21.9604	-0.217277	0.406626	-0.53434	0.593106	0.945263
Nfatc3	136.074	0.139482	0.261698	0.532987	0.594043	0.945263
Masp2	22.404	0.211465	0.397225	0.532357	0.594479	0.945263
Angpt1	69.3636	0.204712	0.386631	0.529475	0.596476	0.945263
Trem2	198.757	-0.200448	0.38093	-0.526207	0.598744	0.945263
Nefl	20.2635	0.217525	0.41347	0.526097	0.598821	0.945263
Cd8b1	19.5918	0.22464	0.428304	0.524487	0.59994	0.945263
Cx3cr1	233.027	0.184856	0.353664	0.522688	0.601191	0.945263
Mefv	18.5923	0.24736	0.475519	0.520189	0.602932	NA
Itgae	38.2958	0.194869	0.374824	0.519895	0.603137	0.945263
Ccl22	27.9814	0.236244	0.455351	0.518817	0.603888	0.945263
Jam3	45.3595	-0.196674	0.379415	-0.51836	0.604207	0.945263
Cdh1	2837.3	-0.160047	0.30917	-0.517667	0.604691	0.945263
Edc3	154.753	0.145034	0.282796	0.512856	0.608052	0.945914
Abca1	649.253	0.207136	0.404072	0.512622	0.608216	0.945914
Il3	10.3265	0.276618	0.543813	0.508664	0.610988	NA
Ccl1	39.3724	0.187049	0.369248	0.506567	0.612458	0.945914
Tirap	45.8381	-0.159599	0.316368	-0.504472	0.61393	0.945914
Rel	54.9852	0.172162	0.341372	0.504325	0.614033	0.945914
Ets1	344.276	-0.175445	0.348529	-0.503385	0.614693	0.945914
Vcam1	101.641	-0.184551	0.368099	-0.501363	0.616115	0.945914
Smn1	360.646	0.150884	0.30105	0.501193	0.616235	0.945914
Fn1	964.932	-0.262212	0.526463	-0.498063	0.618439	0.947159
Cd48	144.317	0.200332	0.404632	0.495097	0.620531	0.948062
Pla2g6	147.058	0.154791	0.313802	0.493277	0.621817	0.948062
Cd79b	16.0841	-0.284692	0.581747	-0.489374	0.624577	NA
Lag3	22.2842	-0.213683	0.437139	-0.488822	0.624968	0.949649
Ifnar1	489.414	0.147426	0.302821	0.486842	0.62637	0.949649
Lcp1	2218.48	-0.162654	0.334757	-0.485886	0.627048	0.949649
Relb	143.576	-0.142511	0.296274	-0.48101	0.630509	0.95277
Il11	16.2117	0.218388	0.455907	0.47902	0.631924	NA
Cd207	16.9312	-0.21063	0.440319	-0.478358	0.632396	NA
Itk	14.4986	-0.243033	0.509644	-0.476868	0.633456	NA
Cd2	22.8462	0.203753	0.435074	0.468318	0.639557	0.95799
Clec7a	77.7559	-0.207801	0.445734	-0.466199	0.641073	0.95799
H2-Q2	81.3119	0.204443	0.439817	0.464836	0.642049	0.95799
Clu	6759.84	-0.185061	0.399963	-0.462696	0.643582	0.95799
Icosl	64.1077	0.137212	0.297401	0.461369	0.644534	0.95799
Slc11a1	49.3495	-0.162467	0.352908	-0.460367	0.645253	0.95799
Irf5	102.294	-0.150675	0.327333	-0.460312	0.645292	0.95799
Ccrl2	115.875	-0.135823	0.295332	-0.459898	0.645589	0.95799
Ccl3	45.0801	0.17201	0.375215	0.458431	0.646643	0.95799
Egr1	379.432	-0.174695	0.383578	-0.455436	0.648795	0.959089
Oas2	337.531	0.3847	0.853451	0.450758	0.652164	0.961322
Il17f	23.0854	0.229394	0.510431	0.449413	0.653134	0.961322
Xcr1	26.4528	-0.163413	0.368218	-0.443794	0.657192	0.963236
Cma1	62.5665	0.402823	0.910989	0.442182	0.658358	0.963236
Clec4n	103.924	-0.186282	0.421709	-0.441732	0.658683	0.963236
Isg15	543.418	0.196492	0.450271	0.436386	0.662557	0.966821
Pdcd1lg2	21.9043	0.17727	0.411444	0.430848	0.666579	0.969147
Fasl	13.8766	0.193878	0.451495	0.429414	0.667622	NA
Csf2rb	89.6967	-0.147123	0.343329	-0.428519	0.668273	0.969147
Defb1	29.6378	-0.172296	0.403613	-0.426884	0.669464	0.969147
Eomes	21.8694	-0.179115	0.420748	-0.425707	0.670322	0.969147
Ikzf2	74.527	-0.12522	0.295055	-0.424396	0.671277	0.969147
Ikbkg	160.481	-0.110749	0.263661	-0.420041	0.674456	0.971673
Itga4	36.7811	0.226846	0.542613	0.418063	0.675901	0.971697
Map3k7	373.87	0.118024	0.284369	0.415038	0.678114	0.972822
Dpp4	220.905	0.143862	0.34866	0.412615	0.679888	0.973136
Il12rb2	11.4477	-0.203358	0.494931	-0.410882	0.681159	NA
Cd53	30.3108	0.153211	0.375713	0.407788	0.683429	0.973136
Gtf3c1	326.595	0.11962	0.293829	0.407108	0.683929	0.973136
Il2	19.5943	-0.19046	0.468037	-0.406933	0.684057	0.973136
Tnfrsf9	14.7387	-0.202376	0.502577	-0.402678	0.687185	NA
Casp3	530.993	-0.150437	0.37367	-0.402593	0.687247	0.975633
Irgm2	120.438	0.128086	0.321246	0.398715	0.690103	0.977646
Eif2b4	257.629	0.119517	0.302695	0.394844	0.692958	0.979649
Serpinb2	17.8102	0.168972	0.429316	0.393585	0.693888	NA
C6	45.2347	-0.298695	0.76234	-0.391813	0.695196	0.980775
Slamf1	17.8573	0.185892	0.475283	0.391119	0.695709	NA
Psmb7	1320.87	0.137712	0.355921	0.386918	0.698817	0.98335
Cd83	77.0371	-0.121155	0.315679	-0.383793	0.701132	0.98335
Yy1	721.32	-0.131394	0.343975	-0.381987	0.702471	0.98335
Lyz2	5704.46	-0.209487	0.549064	-0.381535	0.702806	0.98335
Bst2	1351.84	0.171095	0.457286	0.374153	0.70829	0.985952
Cd37	63.8197	-0.147217	0.393639	-0.373989	0.708413	0.985952
C8b	22.9243	0.150577	0.403499	0.373179	0.709015	0.985952
C7	14.0157	0.199209	0.538405	0.369999	0.711384	NA
Cmklr1	137.138	0.112037	0.304656	0.36775	0.71306	0.989552
Adora2a	18.8181	0.158875	0.432938	0.366969	0.713642	NA
Tpsab1	26.5137	0.145063	0.399993	0.362663	0.716857	0.991152
Cybb	236.747	-0.108234	0.29956	-0.361309	0.717868	0.991152
Lck	27.5352	0.147694	0.410506	0.359786	0.719008	0.991152
Cxcr5	10.7913	0.18399	0.515635	0.356821	0.721226	NA
Ifit3	832.243	0.27396	0.769578	0.355987	0.72185	0.991152
Il19	22.6572	-0.178471	0.501547	-0.355841	0.72196	0.991152
Tlr2	118.579	0.114546	0.324897	0.35256	0.724418	0.991152
Ccr8	24.597	-0.13069	0.371612	-0.351683	0.725076	0.991152
Mfge8	1337.85	0.281711	0.814081	0.346047	0.729307	0.991152
Dusp4	445.439	-0.154175	0.446303	-0.345449	0.729757	0.991152
Irak2	277.133	-0.102217	0.296605	-0.344625	0.730376	0.991152
Tlr8	87.7871	-0.150972	0.439991	-0.343126	0.731504	0.991152
Zfp13	46.5776	-0.11621	0.344409	-0.337419	0.735801	0.991152
Rsad2	166.142	-0.266031	0.801793	-0.331795	0.740044	0.991152
Hif1a	1357.63	-0.10127	0.305265	-0.331743	0.740083	0.991152
Tnfrsf13c	16.9748	0.161444	0.486944	0.331545	0.740233	NA
A2m	305.243	-0.293119	0.884955	-0.331225	0.740475	0.991152
Mapk8	253.878	0.102276	0.310313	0.329589	0.741711	0.991152
Col1a1	2286.6	0.188594	0.576938	0.326888	0.743753	0.991152
Tnfsf18	28.2742	0.137586	0.426227	0.3228	0.746847	0.991152
Ctla4	34.4284	-0.114331	0.359979	-0.317605	0.750785	0.991152
Cd70	25.5284	0.134184	0.428706	0.312997	0.754283	0.991152
Tdo2	23.1857	-0.124479	0.39774	-0.312966	0.754307	0.991152
Cfh	261.087	0.250482	0.80039	0.31295	0.754318	0.991152
Pmch	15.5696	0.134858	0.432503	0.311807	0.755187	NA
Tank	586.296	0.108378	0.351934	0.307949	0.758121	0.991152
Lrrn3	20.3556	0.135032	0.441162	0.306083	0.759541	0.991152
Sdha	662.874	0.0882181	0.292164	0.301947	0.762692	0.991152
Lamp1	3216.09	0.0981192	0.326822	0.300222	0.764008	0.991152
Tlr1	43.4567	0.117541	0.392622	0.299373	0.764655	0.991152
Nod1	88.2173	0.0928999	0.310564	0.299133	0.764838	0.991152
Ptprc	155.898	0.10678	0.358618	0.297754	0.765891	0.991152
Igll1	21.995	-0.128882	0.433608	-0.29723	0.766291	0.991152
Pml	281.523	-0.0729932	0.248519	-0.293713	0.768977	0.991152
Ifnar2	527.446	-0.0889682	0.304884	-0.29181	0.770432	0.991152
C1s1	235.933	-0.236197	0.817037	-0.289089	0.772513	0.991152
Il13ra1	770.493	0.0788509	0.272883	0.288955	0.772616	0.991152
Mmp9	25.1743	0.158428	0.550349	0.287869	0.773447	0.991152
Bcl10	543.528	0.0905512	0.316511	0.286092	0.774808	0.991152
Polr1b	125.641	-0.0858706	0.300684	-0.285585	0.775196	0.991152
C2	75.6099	0.124739	0.438478	0.284482	0.776041	0.991152
Lamp3	33.3901	0.113007	0.397648	0.284189	0.776265	0.991152
Tlr7	62.7803	0.0991185	0.349295	0.283768	0.776588	0.991152
Cxcl2	22.029	0.116653	0.417554	0.279373	0.779959	0.991152
Cd247	43.1513	0.105921	0.385759	0.274577	0.783641	0.991152
C3	420.168	-0.221519	0.813821	-0.272196	0.785471	0.991152
Ptgdr2	23.2603	0.116572	0.428674	0.271935	0.785672	0.991152
Reps1	282.991	0.0774942	0.287881	0.269188	0.787785	0.991152
Socs3	44.5348	0.0895018	0.334616	0.267476	0.789103	0.991152
Tnfrsf1a	955.013	-0.0730473	0.273143	-0.267433	0.789136	0.991152
Il6st	120.222	0.0797053	0.300345	0.26538	0.790717	0.991152
Ms4a2	19.6999	-0.123405	0.467785	-0.263807	0.791929	0.991152
Il7	24.1149	0.115625	0.439053	0.263351	0.79228	0.991152
Tgfbr1	567.086	-0.0679943	0.25822	-0.263319	0.792305	0.991152
Cd55	438.821	0.0752945	0.286233	0.263053	0.792509	0.991152
Gbp5	30.2682	0.106049	0.407323	0.260356	0.794589	0.991152
Tbx21	25.3983	0.0988823	0.380273	0.26003	0.794841	0.991152
Tyk2	79.6185	-0.0706471	0.272358	-0.259391	0.795333	0.991152
Il16	46.3289	0.085307	0.331676	0.2572	0.797024	0.991152
Smad4	583.944	-0.0699742	0.272431	-0.256851	0.797294	0.991152
Klra17	18.2865	0.12025	0.469052	0.256369	0.797666	NA
Lamp2	4073.5	0.0729099	0.291796	0.249866	0.802691	0.994176
Cd69	24.6398	-0.105746	0.423944	-0.249435	0.803025	0.994176
Ccr1	97.4742	-0.0670613	0.273892	-0.244846	0.806576	0.994176
Masp1	21.7391	0.0965763	0.401549	0.240509	0.809935	0.994176
Sbno2	352.273	-0.0632642	0.268195	-0.235889	0.813519	0.994176
Tgfb3	1337.68	0.105495	0.447545	0.235718	0.813651	0.994176
Lrp1	419.58	-0.102466	0.436101	-0.234959	0.814241	0.994176
Cxcr1	15.1638	0.126492	0.541647	0.233532	0.815348	NA
Cd79a	16.1907	0.114363	0.502932	0.227394	0.820118	NA
Cebpb	2668	0.0763222	0.340109	0.224405	0.822442	0.994176
Nfkb2	193.043	-0.0608767	0.2716	-0.22414	0.822648	0.994176
Atg5	230.649	0.0644149	0.288022	0.223646	0.823033	0.994176
Cd160	24.69	0.0918473	0.41712	0.220194	0.82572	0.994176
C1qb	1343.31	0.0742727	0.338444	0.219454	0.826297	0.994176
Il4	20.4505	0.111107	0.512049	0.216985	0.82822	0.994176
Il17a	18.67	0.0977861	0.452113	0.216287	0.828764	NA
Smad3	258.347	-0.0709237	0.335296	-0.211525	0.832477	0.994176
Rps6	470.344	-0.069918	0.33274	-0.210128	0.833568	0.994176
Gzma	48.8404	0.0718438	0.345242	0.208097	0.835153	0.994176
Map2k2	657.459	0.0587393	0.285412	0.205805	0.836943	0.994176
Pycard	45.3908	-0.0721855	0.351583	-0.205316	0.837326	0.994176
Psmb10	297.748	-0.0568694	0.277385	-0.20502	0.837557	0.994176
Irak1	244.052	0.059308	0.291287	0.203607	0.838661	0.994176
Arg1	2053.21	0.243336	1.20669	0.201655	0.840187	0.994176
Tfe3	159.939	-0.0529248	0.266105	-0.198887	0.842351	0.994176
Traf2	307.675	-0.0557698	0.28193	-0.197814	0.84319	0.994176
Tie1	87.2556	-0.0556492	0.282009	-0.197332	0.843568	0.994176
Fcgr2b	567.694	0.0791481	0.401633	0.197066	0.843776	0.994176
Cxcl10	56.9124	0.0696446	0.35397	0.196753	0.844021	0.994176
Socs1	38.6281	-0.0713989	0.366751	-0.194679	0.845644	0.994176
Cspg4	36.5091	-0.0752846	0.389671	-0.1932	0.846802	0.994176
Ly9	33.041	0.0813554	0.423552	0.192079	0.84768	0.994176
Creb1	383.822	0.0582507	0.305751	0.190517	0.848904	0.994176
Il22	14.2837	-0.0986644	0.530214	-0.186084	0.852379	NA
Ccr4	14.2497	-0.0964218	0.519169	-0.185723	0.852662	NA
Usp18	211.72	0.131115	0.708404	0.185086	0.853162	0.994176
Slamf6	11.1738	-0.096136	0.521448	-0.184364	0.853728	NA
Cd40lg	32.092	-0.068242	0.3706	-0.184139	0.853904	0.994176
Cd3g	31.0782	-0.0718194	0.390607	-0.183866	0.854119	0.994176
H2-Ob	38.8135	-0.0706741	0.389108	-0.181631	0.855872	0.994176
Cd8a	18.3466	-0.0787338	0.436256	-0.180476	0.856779	NA
Il18rap	31.6102	0.0701869	0.409584	0.171361	0.86394	0.994176
Ticam1	43.2498	0.0542099	0.31925	0.169804	0.865164	0.994176
Ccl24	32.9144	-0.14881	0.894896	-0.166287	0.867931	0.994176
Ccl20	23.4634	-0.0821472	0.496816	-0.165347	0.868671	0.994176
Ikbke	81.8541	-0.0532808	0.325768	-0.163554	0.870082	0.994176
Cd274	49.196	0.066311	0.407486	0.162732	0.87073	0.994176
C4b	1251.19	-0.0736497	0.452762	-0.162668	0.87078	0.994176
Itgam	127.784	0.0611515	0.377383	0.162041	0.871274	0.994176
Jak1	829.987	0.055486	0.346876	0.159959	0.872913	0.994176
Hprt	1187.17	-0.0471869	0.297529	-0.158596	0.873987	0.994176
Il22ra2	14.1393	0.0770312	0.487421	0.158038	0.874427	NA
Map2k1	686.138	-0.0489362	0.310264	-0.157724	0.874674	0.994176
Spink5	81.5514	0.0508396	0.324347	0.156745	0.875446	0.994176
Kdr	90.3783	-0.0417794	0.268172	-0.155793	0.876196	0.994176
Il18	55.9612	-0.0589181	0.378497	-0.155663	0.876299	0.994176
Tnfsf13b	26.709	-0.067361	0.441042	-0.152732	0.87861	0.994176
Ikbkb	458.217	-0.0394741	0.266355	-0.148201	0.882184	0.994176
Gpi1	3512.05	-0.0531581	0.359624	-0.147816	0.882488	0.994176
Cd3e	26.5913	0.0613901	0.421496	0.145648	0.884199	0.994176
Ifnl2	44.5728	0.0673079	0.473823	0.142053	0.887038	0.994176
F12	15.3939	0.0659716	0.467789	0.141029	0.887847	NA
Mapkapk2	494.03	-0.0364604	0.259587	-0.140455	0.8883	0.994176
Tnfaip3	96.4858	-0.0384107	0.27578	-0.13928	0.889229	0.994176
Aire	20.7276	-0.0592574	0.425457	-0.139279	0.889229	0.994176
Gusb	295.216	-0.0395604	0.297114	-0.133149	0.894075	0.994176
Dll4	68.9686	0.0434478	0.328384	0.132308	0.894741	0.994176
Ythdf2	477.756	-0.0385784	0.295874	-0.130388	0.89626	0.994176
Ccl26	6.53057	-0.075704	0.585461	-0.129307	0.897115	NA
Tlr3	192.343	0.0432048	0.340779	0.126782	0.899113	0.994176
Rrad	39.031	-0.0647393	0.521902	-0.124045	0.90128	0.994176
Il11ra1	44.55	0.0456847	0.37154	0.12296	0.902139	0.994176
Eng	126.005	0.035665	0.292193	0.12206	0.902852	0.994176
Ccl5	44.3135	0.055419	0.455131	0.121765	0.903085	0.994176
Stat3	1768.5	-0.0422958	0.348267	-0.121447	0.903337	0.994176
Nubp1	221.553	0.0390908	0.323245	0.120932	0.903745	0.994176
Itch	807.689	-0.0334689	0.2796	-0.119703	0.904718	0.994176
Cd80	35.3069	0.0456262	0.384378	0.118701	0.905512	0.994176
Itgb1	3689.87	-0.0376437	0.318393	-0.11823	0.905885	0.994176
Tnfsf15	16.0973	-0.054749	0.4638	-0.118044	0.906032	NA
Cd7	41.8474	0.0445267	0.38149	0.116718	0.907084	0.994176
Entpd1	202.799	0.0450067	0.394774	0.114006	0.909233	0.994176
Pecam1	281.485	0.0358762	0.318679	0.112578	0.910365	0.994176
Crp	19.9159	0.0458682	0.409526	0.112003	0.910821	0.994176
Mst1r	17.2436	0.0522659	0.47172	0.110799	0.911776	NA
Cd74	5052.1	0.0450209	0.413648	0.108839	0.91333	0.994176
Pparg	33.4938	-0.0572827	0.529188	-0.108246	0.9138	0.994176
Ambp	22.2691	-0.0427113	0.399329	-0.106958	0.914823	0.994176
Il21r	41.5833	-0.0394394	0.370674	-0.106399	0.915266	0.994176
Akt3	192.721	-0.027988	0.266115	-0.105173	0.916239	0.994176
Inpp5d	45.7734	0.0375474	0.365531	0.10272	0.918185	0.994176
Irak4	222.378	0.0301599	0.296209	0.10182	0.9189	0.994176
Hmgb1	999.164	-0.0334667	0.328843	-0.101771	0.918938	0.994176
Ifng	19.0855	0.0458656	0.453081	0.101231	0.919367	NA
Cd6	19.673	-0.0410569	0.410566	-0.100001	0.920344	0.994176
Klrk1	27.9201	-0.037572	0.379208	-0.0990802	0.921075	0.994176
Ifit2	222.807	-0.0410784	0.453977	-0.0904855	0.927901	0.995296
Fpr2	29.1834	0.0372004	0.413563	0.0899511	0.928326	0.995296
Serping1	470.812	-0.0677846	0.773311	-0.087655	0.930151	0.995296
C1qa	1045.46	0.029976	0.349873	0.085677	0.931723	0.995296
Col3a1	5377.26	0.068853	0.803674	0.0856728	0.931727	0.995296
Zbp1	604.833	-0.0281787	0.332907	-0.0846444	0.932544	0.995296
Tmem173	144.343	-0.023613	0.281156	-0.0839856	0.933068	0.995296
Stat4	23.6973	-0.0361799	0.489688	-0.0738835	0.941103	0.995296
H2-Ab1	1412.68	-0.028777	0.394912	-0.0728693	0.94191	0.995296
Bcl2	164.989	-0.0256978	0.355434	-0.0722998	0.942363	0.995296
Traf6	260.203	-0.019442	0.278882	-0.0697142	0.944421	0.995296
Fap	90.2596	0.0312155	0.464837	0.0671538	0.946459	0.995296
Mapk1	1191.15	0.0249789	0.373644	0.066852	0.9467	0.995296
Tnfsf14	23.9138	-0.0255485	0.392692	-0.06506	0.948126	0.995296
Gzmk	18.6731	-0.0270735	0.419794	-0.0644925	0.948578	NA
Xbp1	8245.18	0.0213939	0.359161	0.0595663	0.952501	0.995296
Amica1	33.2478	0.0220035	0.383969	0.0573055	0.954302	0.995296
Ticam2	41.1333	-0.0191597	0.33877	-0.0565566	0.954898	0.995296
Glycam1	50.31	-0.0637834	1.13535	-0.0561796	0.955199	0.995296
Hras	31.2188	-0.021212	0.409542	-0.0517944	0.958693	0.995296
Il10	14.9946	-0.0270923	0.533099	-0.0508204	0.959469	NA
Psen1	472.521	0.0119872	0.261583	0.0458257	0.963449	0.995296
Fcgr3	182.773	0.015349	0.341388	0.0449607	0.964139	0.995296
Abcf1	444.888	-0.0164878	0.36775	-0.0448342	0.964239	0.995296
Tgfb2	479.869	0.0156294	0.351465	0.0444693	0.96453	0.995296
Cd84	144.319	0.0173042	0.395081	0.0437991	0.965065	0.995296
Hck	92.7156	-0.0111836	0.279356	-0.0400336	0.968066	0.995296
Cklf	37.2963	-0.0165181	0.425386	-0.0388308	0.969025	0.995296
Oaz1	4848.54	0.0119645	0.319997	0.0373895	0.970174	0.995296
Prkce	51.1858	0.0126052	0.367089	0.0343383	0.972607	0.995296
Klra4	13.5447	-0.0168375	0.49219	-0.0342093	0.97271	NA
Sap130	210.732	0.00919511	0.301483	0.0304996	0.975669	0.995296
Ncf4	110.556	0.00997054	0.327806	0.030416	0.975735	0.995296
Pdgfrb	59.8557	0.0097688	0.332186	0.0294076	0.976539	0.995296
C1ra	167.711	-0.0196262	0.693913	-0.0282834	0.977436	0.995296
Irf2	271.864	0.00731385	0.267805	0.0273103	0.978212	0.995296
Gpr183	40.3783	-0.0089498	0.336294	-0.026613	0.978768	0.995296
Il10ra	69.5705	-0.00875019	0.352135	-0.024849	0.980175	0.995296
Gfi1	29.2249	0.00938536	0.393664	0.0238411	0.980979	0.995296
Cd3d	40.8838	0.00839384	0.355261	0.0236273	0.98115	0.995296
Tek	54.4978	0.00940698	0.452377	0.0207946	0.98341	0.995296
Ifi44	1217.71	0.00908824	0.443899	0.0204737	0.983666	0.995296
Stat1	467.772	-0.0072155	0.354277	-0.0203668	0.983751	0.995296
Ilf3	271.469	0.00484815	0.339502	0.0142802	0.988606	0.995296
Fas	144.235	-0.00404192	0.312401	-0.0129382	0.989677	0.995296
Fadd	100.8	0.00360467	0.287247	0.012549	0.989988	0.995296
Tlr5	70.4027	-0.00373502	0.315231	-0.0118485	0.990546	0.995296
Cd4	27.975	0.00498624	0.422743	0.011795	0.990589	0.995296
Ifi27	3062.93	0.00412631	0.359707	0.0114713	0.990847	0.995296
Irf1	545.131	0.00296543	0.300029	0.0098838	0.992114	0.995296
Axl	295.865	0.00301804	0.340523	0.00886296	0.992928	0.995296
Tbp	190.326	-0.00280315	0.362628	-0.00773009	0.993832	0.995296
Pou2f2	9.55757	-0.00249288	0.542966	-0.00459124	0.996337	NA
Tlr9	43.2569	0.00155296	0.36128	0.00429848	0.99657	0.99657
Ctsg	16.1307	0.00136559	0.45861	0.00297768	0.997624	NA

## Sheet: Vehicle vs. SnMP; Prf WT
	baseMean	log2FoldChange	lfcSE	stat	pvalue	padj
Vegfa	417.263	2.18023	0.45646	4.77638	1.78476e-06	0.00137427
Sh2b2	28.5865	-1.85313	0.443277	-4.18052	2.90838e-05	0.0111973
Ccl21a	197.61	-3.25047	0.884359	-3.67551	0.000237373	0.0609257
Angpt2	105.538	1.35576	0.390766	3.46949	0.000521452	0.0804922
Ccl11	124.138	-1.67529	0.482953	-3.46886	0.000522676	0.0804922
Cxcl12	300.5	-1.52765	0.491945	-3.10532	0.0019007	0.218271
Msr1	131.344	-1.17825	0.380995	-3.09258	0.00198428	0.218271
Il17b	68.0625	-1.03863	0.346088	-3.00108	0.00269028	0.242092
S100b	83.372	-1.41792	0.477841	-2.96734	0.00300386	0.242092
Ceacam1	705.028	1.03288	0.34974	2.95329	0.00314405	0.242092
Angpt1	69.3636	-1.10473	0.378694	-2.91721	0.0035318	0.247226
Fcer1g	253.786	-0.864048	0.299114	-2.88869	0.00386854	0.248231
Tek	54.4978	-1.26022	0.440966	-2.85786	0.00426514	0.252627
Fez1	20.1495	-1.50013	0.530289	-2.82888	0.00467111	0.256911
Irf7	1231.49	1.40191	0.502652	2.78902	0.00528675	0.258456
Itgb2	119.957	-0.933193	0.33715	-2.76789	0.00564203	0.258456
Tdo2	23.1857	1.19508	0.432342	2.76421	0.00570616	0.258456
Apoe	7724.89	-1.04474	0.382726	-2.72973	0.00633863	0.266285
Spp1	22728.5	-1.37373	0.508393	-2.7021	0.00689024	0.266285
Lyz2	5704.46	-1.47772	0.547134	-2.70084	0.0069165	0.266285
Cxcl15	59.6972	1.33984	0.503234	2.66245	0.00775733	0.280459
Lyn	294.211	-0.80862	0.304965	-2.65152	0.00801312	0.280459
Ikzf1	160.642	-1.25402	0.480155	-2.6117	0.0090093	0.301616
Cd48	144.317	-1.04034	0.40066	-2.59657	0.00941588	0.302093
Mx2	109.959	1.21656	0.477725	2.54656	0.010879	0.335074
Cmklr1	137.138	-0.760098	0.300969	-2.5255	0.0115532	0.342153
Hc	23.3716	-1.09627	0.440202	-2.49037	0.012761	0.362122
Ctss	2190.55	-0.733706	0.295946	-2.47919	0.0131681	0.362122
Il4	20.4505	1.38075	0.562634	2.45408	0.0141244	0.375027
C1qb	1343.31	-0.806733	0.337026	-2.39368	0.0166801	0.40811
Fcgr3	182.773	-0.806579	0.338122	-2.38547	0.0170574	0.40811
Mef2c	124.676	-0.833956	0.351554	-2.3722	0.0176826	0.40811
Axl	295.865	-0.798668	0.33789	-2.36369	0.0180938	0.40811
Cxcr5	10.7913	1.47807	0.627114	2.35694	0.018426	0.40811
Cxcl14	332.409	-0.996071	0.423142	-2.35399	0.0185732	0.40811
C1qa	1045.46	-0.814134	0.348389	-2.33685	0.019447	0.40811
Ifnl2	44.5728	1.14423	0.490525	2.33267	0.0196652	0.40811
Casp1	823.046	-0.924632	0.39791	-2.32372	0.0201405	0.40811
Cfd	1298.58	-3.62727	1.57851	-2.29791	0.0215671	0.423077
Hsd11b1	114.12	-1.65024	0.720392	-2.29075	0.021978	0.423077
Psmb9	250.127	-0.640192	0.281412	-2.27493	0.0229102	0.430265
Cd84	144.319	-0.884099	0.39116	-2.2602	0.0238091	0.431109
Cd200	272.279	-0.921771	0.41038	-2.24614	0.0246951	0.431109
Cma1	62.5665	-2.01915	0.902404	-2.23752	0.0252522	0.431109
Cd68	344.262	-0.688372	0.307833	-2.23618	0.0253397	0.431109
Foxj1	27.2978	1.01893	0.458096	2.22427	0.02613	0.431109
Ifi44	1217.71	0.982787	0.44335	2.21673	0.0266416	0.431109
C4b	1251.19	-0.997974	0.450891	-2.21334	0.0268743	0.431109
Slamf7	44.3679	-0.795819	0.361019	-2.20437	0.0274985	0.431514
Pvr	165.857	0.649572	0.29661	2.18998	0.0285255	0.431514
Klrb1c	24.3834	0.977668	0.449036	2.17726	0.0294613	0.431514
Ifih1	616.01	0.685761	0.315368	2.17448	0.0296692	0.431514
Thbd	88.5266	-1.03053	0.474755	-2.17067	0.0299563	0.431514
Card11	40.6112	0.818343	0.377701	2.16664	0.030262	0.431514
Syk	87.8121	-0.586532	0.275837	-2.12637	0.0334725	0.450265
Chil3	80.206	0.872349	0.411684	2.11898	0.0340926	0.450265
Tnfrsf1b	121.799	-0.865636	0.411761	-2.10228	0.0355287	0.450265
Prdm1	30.9538	0.863013	0.412256	2.09339	0.0363144	0.450265
Tgfb2	479.869	0.735794	0.351649	2.09241	0.0364017	0.450265
Havcr2	36.9873	-0.971009	0.464358	-2.09108	0.0365211	0.450265
Psmb10	297.748	-0.574273	0.275556	-2.08405	0.0371558	0.450265
Isg15	543.418	0.938921	0.451028	2.08173	0.0373668	0.450265
Vim	1385.23	-0.899147	0.432393	-2.07947	0.0375745	0.450265
Il23a	41.0757	0.828796	0.398867	2.07787	0.0377209	0.450265
Ccl1	39.3724	0.807313	0.389113	2.07475	0.0380094	0.450265
Ccl9	450.339	-1.02924	0.501833	-2.05097	0.0402701	0.469818
Il6ra	114.728	-0.700407	0.343155	-2.04108	0.0412427	0.473983
Tlr8	87.7871	-0.880589	0.432798	-2.03464	0.041887	0.474309
Ccl24	32.9144	-1.77421	0.877868	-2.02105	0.0432748	0.479029
Clec4n	103.924	-0.834037	0.414602	-2.01166	0.0442562	0.479029
Cybb	236.747	-0.595861	0.297067	-2.00581	0.0448764	0.479029
Ptprc	155.898	-0.711148	0.355184	-2.0022	0.0452636	0.479029
Cd38	124.336	-0.664745	0.332894	-1.99687	0.0458398	0.479029
Cd36	411.249	-2.09286	1.0519	-1.9896	0.046635	0.479029
Ifnb1	19.6149	1.13317	0.56961	1.98939	0.0466586	0.479029
H2-Eb1	505.086	-0.700178	0.356886	-1.96191	0.0497733	0.500782
Dusp4	445.439	0.873682	0.446018	1.95885	0.0501306	0.500782
Selplg	144.07	-0.616115	0.315507	-1.95278	0.0508459	0.500782
H2-Dma	121.502	-0.579653	0.297517	-1.9483	0.0513789	0.500782
C5ar1	186.567	-0.679627	0.351274	-1.93475	0.0530211	0.504161
Osm	27.5804	0.774757	0.400467	1.93463	0.0530351	0.504161
Ly86	337.733	-0.68302	0.357844	-1.90871	0.0562994	0.507775
Itga1	172.49	0.515889	0.2705	1.90716	0.0564994	0.507775
Isg20	194.055	0.547827	0.287631	1.90462	0.0568295	0.507775
H2-K1	3652.17	-0.600532	0.317195	-1.89326	0.0583238	0.507775
Cx3cr1	233.027	-0.66368	0.351535	-1.88795	0.0590327	0.507775
Fcgr2b	567.694	-0.754548	0.399695	-1.88781	0.0590512	0.507775
Il11	16.2117	0.949581	0.504271	1.88308	0.0596898	0.507775
Il21	21.2949	0.829824	0.443972	1.86909	0.0616104	0.507775
Emr1	278.584	-0.716142	0.383416	-1.86779	0.0617909	0.507775
Tcf7	73.5434	0.571415	0.305952	1.86766	0.0618091	0.507775
Klrk1	27.9201	-0.682478	0.365959	-1.8649	0.0621948	0.507775
Elane	19.9351	0.926179	0.496891	1.86395	0.0623289	0.507775
Trem2	198.757	-0.702332	0.377496	-1.8605	0.0628144	0.507775
Defb1	29.6378	0.77157	0.415174	1.85843	0.0631086	0.507775
Cd37	63.8197	-0.712861	0.385032	-1.85143	0.0641076	0.507775
Fap	90.2596	-0.850419	0.460074	-1.84844	0.0645388	0.507775
Cd34	431.309	-0.787386	0.426112	-1.84784	0.0646259	0.507775
Ikzf2	74.527	0.553142	0.301454	1.83492	0.0665183	0.517364
Cfp	174.619	-1.2659	0.6978	-1.81413	0.0696584	0.531394
Itgax	54.2542	-0.617897	0.340657	-1.81384	0.0697024	0.531394
H2-DMb2	29.9112	-0.733117	0.406839	-1.80199	0.0715476	0.534726
Il17f	23.0854	0.971352	0.539542	1.80033	0.071809	0.534726
S100a8	2197.52	-0.600971	0.334689	-1.79561	0.0725564	0.534726
Lrp1	419.58	-0.777555	0.433577	-1.79335	0.0729172	0.534726
Pparg	33.4938	-0.915729	0.512774	-1.78583	0.0741263	0.538464
Pik3cd	68.5394	-0.582753	0.328892	-1.77187	0.0764168	0.538614
F2rl1	242.048	0.529677	0.299009	1.77144	0.0764872	0.538614
Slc11a1	49.3495	-0.606454	0.342624	-1.77003	0.076723	0.538614
Lif	114.327	0.616753	0.349771	1.7633	0.0778495	0.538614
Xbp1	8245.18	0.631373	0.358069	1.76327	0.0778552	0.538614
Lyve1	62.0102	-1.36716	0.77663	-1.76038	0.0783439	0.538614
Mill2	84.1906	-0.624909	0.356045	-1.75514	0.0792351	0.539921
Ncf4	110.556	-0.565904	0.324298	-1.74501	0.0809829	0.543103
Inpp5d	45.7734	-0.626302	0.359063	-1.74427	0.0811128	0.543103
Clec5a	73.5112	-0.563209	0.324413	-1.73609	0.0825486	0.543374
C3	420.168	-1.40619	0.810022	-1.736	0.0825646	0.543374
Cd7	41.8474	0.677535	0.393741	1.72076	0.085294	0.55658
Itgam	127.784	-0.639822	0.373599	-1.71259	0.0867882	0.561571
C1s1	235.933	-1.38757	0.812258	-1.70829	0.0875826	0.561989
H2-M3	68.1792	-0.56573	0.333124	-1.69826	0.0894591	0.567908
Tnfrsf18	37.4105	-0.588354	0.347409	-1.69355	0.0903512	0.567908
Xaf1	545.778	0.716936	0.425326	1.68561	0.0918703	0.567908
H2-Aa	3743.81	-0.69062	0.409871	-1.68497	0.0919942	0.567908
Ccr1	97.4742	-0.453781	0.269496	-1.68381	0.0922181	0.567908
Abcg1	262.517	-0.654577	0.390651	-1.6756	0.093816	0.567908
C8g	20.5612	-0.693873	0.414778	-1.67288	0.0943514	0.567908
Mpo	18.8686	0.793554	0.474444	1.6726	0.0944062	0.567908
Cd200r1	47.8493	-0.815631	0.489495	-1.66627	0.0956595	0.567908
Creb5	92.5077	0.569052	0.34174	1.66516	0.0958805	0.567908
Ifit1	482.276	0.786666	0.475596	1.65406	0.0981146	0.568401
Igll1	21.995	0.74315	0.449984	1.6515	0.0986358	0.568401
Ptgdr2	23.2603	0.745346	0.453074	1.64509	0.0999519	0.568401
Cxcl13	25.1356	-0.745019	0.453004	-1.64462	0.100048	0.568401
Csf2	19.1838	0.679981	0.413788	1.64331	0.100319	0.568401
Csf1r	546.711	-0.594828	0.362198	-1.64228	0.100533	0.568401
H2-Ab1	1412.68	-0.645052	0.39347	-1.6394	0.101131	0.568401
Slamf1	17.8573	0.828536	0.509278	1.62688	0.103762	0.575467
Fyn	238.945	-0.606302	0.372808	-1.62631	0.103883	0.575467
Vcam1	101.641	-0.586287	0.362394	-1.61782	0.105702	0.581361
Ddx58	832.521	0.568916	0.35518	1.60177	0.109207	0.596379
Il15ra	82.8436	0.540573	0.338302	1.5979	0.110065	0.596829
Tlr7	62.7803	-0.544093	0.343211	-1.5853	0.112898	0.602313
Jun	457.162	0.471025	0.29721	1.58482	0.113006	0.602313
Raet1	54.7216	-0.575895	0.363801	-1.58299	0.113423	0.602313
Col4a1	652.479	-0.446925	0.282984	-1.57933	0.114261	0.60261
Fos	663.383	0.583702	0.37073	1.57447	0.11538	0.604369
Il16	46.3289	-0.506392	0.324985	-1.5582	0.119185	0.616639
Cxcr6	27.0972	-0.667354	0.428454	-1.55759	0.119331	0.616639
Serping1	470.812	-1.1967	0.769952	-1.55425	0.120124	0.616639
Ccl6	145.012	-2.3393	1.51096	-1.54822	0.12157	0.619928
Ms4a2	19.6999	-0.692177	0.44872	-1.54256	0.122938	0.621133
Gpr44	37.8277	0.600876	0.390469	1.53886	0.123839	0.621133
Cd99	348.126	-0.366894	0.238665	-1.53727	0.124227	0.621133
Twist1	49.1041	-0.634746	0.416949	-1.52236	0.12792	0.628912
C1ra	167.711	-1.04866	0.689984	-1.51983	0.128554	0.628912
Bst2	1351.84	0.692777	0.456373	1.51801	0.129012	0.628912
Gusb	295.216	-0.447639	0.294914	-1.51786	0.12905	0.628912
Tnfrsf4	22.2348	0.636572	0.421351	1.51079	0.130842	0.63364
Tap2	211.964	0.392009	0.260125	1.507	0.131811	0.634339
Mif	3048.17	0.565158	0.377335	1.49776	0.134195	0.638068
Cd274	49.196	0.625328	0.41756	1.49758	0.134243	0.638068
Anxa1	2316.24	0.657759	0.442213	1.48742	0.136903	0.646718
Plaur	102.784	0.47782	0.323546	1.47682	0.139723	0.649679
Pin1	42.7456	0.489406	0.331928	1.47443	0.140365	0.649679
Ifit3	832.243	1.13218	0.768287	1.47365	0.140577	0.649679
Mfge8	1337.85	-1.19234	0.811254	-1.46975	0.14163	0.649679
Cdh1	2837.3	0.452967	0.308285	1.46931	0.141748	0.649679
C3ar1	255.266	-0.511216	0.350192	-1.45982	0.14434	0.650895
Stat2	291.044	0.452951	0.310407	1.45922	0.144505	0.650895
Masp1	21.7391	-0.570271	0.391768	-1.45563	0.145494	0.650895
Masp2	22.404	0.620017	0.426716	1.453	0.146225	0.650895
Abca1	649.253	-0.584986	0.402622	-1.45294	0.14624	0.650895
Dmbt1	211.669	-1.27092	0.88332	-1.4388	0.150206	0.658505
Ccl20	23.4634	0.737085	0.51233	1.43869	0.150238	0.658505
Sele	15.9141	0.666583	0.464485	1.4351	0.151259	0.658505
Il17rb	27.9704	0.561638	0.391465	1.43471	0.151371	0.658505
Hras	31.2188	0.597118	0.420603	1.41967	0.155703	0.661033
Ifna4	25.7045	0.617999	0.436702	1.41515	0.157024	0.661033
Vhl	114.515	-0.383675	0.271166	-1.41491	0.157095	0.661033
Oasl1	105.822	0.654097	0.462514	1.41422	0.157297	0.661033
Nlrc5	66.6643	-0.514945	0.364433	-1.413	0.157655	0.661033
Jak2	371.693	0.338237	0.239723	1.41095	0.158259	0.661033
Egr2	20.6096	0.557363	0.395905	1.40782	0.159185	0.661033
Alcam	213.197	0.542474	0.387291	1.40069	0.161307	0.661033
Jak1	829.987	-0.482018	0.345582	-1.3948	0.163076	0.661033
Thbs1	1261.95	0.664736	0.476594	1.39476	0.163088	0.661033
Thy1	244.863	-0.609055	0.437986	-1.39058	0.164352	0.661033
Pml	281.523	0.346407	0.24956	1.38807	0.165116	0.661033
Saa1	443.85	-0.687005	0.49676	-1.38297	0.166673	0.661033
Cd86	99.2675	-0.434115	0.313911	-1.38292	0.166689	0.661033
Tnfrsf14	65.8638	-0.429647	0.312587	-1.37449	0.16929	0.661033
Fcgr4	104.834	-0.500221	0.364239	-1.37333	0.169649	0.661033
Usp18	211.72	0.972619	0.70905	1.37172	0.170151	0.661033
Ccl5	44.3135	-0.61731	0.450245	-1.37105	0.170358	0.661033
Flt3	21.9604	0.570708	0.416317	1.37085	0.170421	0.661033
Ifi44l	23.0506	0.608287	0.444666	1.36796	0.171324	0.661033
Marco	14.3255	-0.678677	0.496603	-1.36664	0.171738	0.661033
Ifna1	58.6891	0.597629	0.438418	1.36315	0.172836	0.661033
Il1rn	82.0019	0.470497	0.34665	1.35727	0.174697	0.661033
Nfatc2	29.6011	-0.522591	0.385304	-1.35631	0.175001	0.661033
Oas3	37.7801	0.593979	0.438752	1.35379	0.175802	0.661033
Tnfsf15	16.0973	0.65809	0.486825	1.3518	0.17644	0.661033
Zfp13	46.5776	0.477321	0.353276	1.35113	0.176655	0.661033
Pla2g1b	14.2447	0.639137	0.473383	1.35015	0.176969	0.661033
Pdcd1lg2	21.9043	0.58613	0.434627	1.34858	0.177471	0.661033
Cd83	77.0371	-0.417656	0.310703	-1.34423	0.178875	0.661033
Il2	19.5943	0.639743	0.481436	1.32882	0.183907	0.661033
Pvrl2	266.312	0.401938	0.302484	1.32879	0.183917	0.661033
Ambp	22.2691	0.551301	0.415593	1.32654	0.184661	0.661033
Il17a	18.67	0.631406	0.476406	1.32535	0.185054	0.661033
C7	14.0157	-0.69071	0.522098	-1.32295	0.185851	0.661033
Cd55	438.821	-0.376423	0.28528	-1.31949	0.187006	0.661033
Irf5	102.294	-0.424352	0.322696	-1.31502	0.188503	0.661033
Rel	54.9852	-0.444366	0.337997	-1.3147	0.18861	0.661033
Pmch	15.5696	0.609485	0.463856	1.31395	0.188862	0.661033
Mnx1	18.6143	0.616355	0.470103	1.31111	0.189822	0.661033
Clec7a	77.7559	-0.574749	0.439421	-1.30797	0.190884	0.661033
Icam4	27.282	0.655131	0.5011	1.30739	0.191082	0.661033
Cd74	5052.1	-0.53779	0.412264	-1.30448	0.19207	0.661033
Muc1	1467.38	0.465779	0.359321	1.29627	0.194881	0.661033
F13a1	381.779	-1.2504	0.966351	-1.29393	0.195688	0.661033
Hck	92.7156	-0.356078	0.275409	-1.29291	0.196043	0.661033
Tal1	19.5601	0.559127	0.432472	1.29286	0.196058	0.661033
Btla	28.2438	-0.525859	0.407133	-1.29162	0.19649	0.661033
Nefl	20.2635	0.567078	0.439206	1.29114	0.196655	0.661033
Cfh	261.087	-1.02623	0.79711	-1.28744	0.197942	0.661033
Zap70	20.6219	0.557687	0.434747	1.28279	0.199567	0.661033
Gzmk	18.6731	-0.523466	0.408312	-1.28202	0.199834	0.661033
F12	15.3939	0.634903	0.495334	1.28177	0.199924	0.661033
Gpi1	3512.05	0.459287	0.35858	1.28085	0.200246	0.661033
Rsad2	166.142	1.02381	0.801865	1.27679	0.201677	0.661033
Ifna2	15.8998	0.654203	0.512993	1.27527	0.202215	0.661033
Cxcl10	56.9124	0.460208	0.361745	1.27219	0.203307	0.661033
Mr1	373.996	-0.387465	0.305305	-1.26911	0.204403	0.661033
Il1r2	54.7932	-0.514653	0.405814	-1.2682	0.204726	0.661033
H2-D1	6742.98	-0.362317	0.285896	-1.2673	0.205047	0.661033
Il12a	50.145	-1.10193	0.86979	-1.26689	0.205194	0.661033
Csf1	350.762	0.358385	0.283805	1.26278	0.206666	0.661033
Oas2	337.531	1.07573	0.852495	1.26186	0.206999	0.661033
Gzmb	31.5058	0.506903	0.402776	1.25852	0.208203	0.661033
Cd46	9.38915	0.681197	0.541333	1.25837	0.208258	0.661033
Ets1	344.276	-0.435001	0.346534	-1.25529	0.209373	0.661033
Il12rb1	16.9169	0.636935	0.507508	1.25502	0.20947	0.661033
Pnma1	22.3223	0.542827	0.434517	1.24926	0.211569	0.663119
Polr1b	125.641	0.377548	0.302405	1.24848	0.211854	0.663119
Ly96	188.879	-0.323096	0.26001	-1.24263	0.214004	0.665956
Cd160	24.69	0.538447	0.433772	1.24131	0.21449	0.665956
Itga4	36.7811	-0.664596	0.537074	-1.23744	0.215925	0.667719
Ly9	33.041	-0.510181	0.414245	-1.23159	0.218101	0.669789
Egr3	30.6132	0.549591	0.446719	1.23029	0.21859	0.669789
Mapk11	59.9172	0.404753	0.329847	1.22709	0.219787	0.669789
Cr2	17.0068	0.595001	0.485187	1.22633	0.220073	0.669789
Egr1	379.432	0.468724	0.383428	1.22246	0.221535	0.671583
Tlr5	70.4027	0.388052	0.318932	1.21672	0.22371	0.673616
Cd164	2744.21	0.333683	0.27489	1.21388	0.224794	0.673616
Cd63	2695.8	-0.41406	0.341929	-1.21095	0.225913	0.673616
H2-Ea-ps	22.7509	0.594581	0.491719	1.20919	0.226591	0.673616
Hspb2	50.1105	-0.418502	0.3463	-1.2085	0.226856	0.673616
Mertk	66.0513	-0.374032	0.309901	-1.20694	0.227455	0.673616
C9	17.1955	0.58751	0.48786	1.20426	0.228489	0.674087
Nt5e	138.798	0.565868	0.471126	1.2011	0.229714	0.674304
Ddx60	233.063	0.546422	0.455523	1.19955	0.230314	0.674304
Ctsw	38.1533	-0.394871	0.330168	-1.19597	0.231708	0.675485
Clu	6759.84	0.476059	0.398705	1.19402	0.232472	0.675485
Cd1d1	527.147	-0.491094	0.412823	-1.1896	0.234204	0.676999
Bcl2l1	356.264	0.36327	0.305904	1.18753	0.235019	0.676999
Tbx21	25.3983	0.469788	0.396118	1.18598	0.235631	0.676999
Tollip	582.614	0.353738	0.299515	1.18104	0.237588	0.678047
Jam3	45.3595	-0.438686	0.371575	-1.18061	0.237757	0.678047
Cmah	60.3718	-0.904106	0.768892	-1.17586	0.239653	0.679933
Ccl27a	62.4037	-0.405777	0.345938	-1.17298	0.240805	0.679933
Klrc1	30.3158	0.420615	0.358787	1.17232	0.241067	0.679933
Tnfrsf12a	953.268	0.358365	0.306618	1.16877	0.242498	0.681449
Ifngr1	562.667	-0.324713	0.278343	-1.16659	0.243375	0.681449
Cxcl9	64.0152	-0.540737	0.464967	-1.16296	0.244847	0.683087
Il6	24.2293	0.477373	0.412235	1.15801	0.246859	0.686214
Nod2	39.2778	0.414387	0.358794	1.15494	0.248113	0.68722
Ms4a1	34.3242	0.513279	0.445304	1.15265	0.249054	0.687353
Il10ra	69.5705	-0.401306	0.348868	-1.15031	0.250017	0.68739
Colec12	162.276	-0.394075	0.343363	-1.14769	0.251095	0.68739
Cd19	23.3555	0.537609	0.469501	1.14506	0.252183	0.68739
Itgal	56.6525	-0.342082	0.299497	-1.14219	0.253376	0.68739
Bcl6	118.446	0.329456	0.288537	1.14181	0.253531	0.68739
Fas	144.235	-0.351808	0.310573	-1.13277	0.257311	0.689334
Nrp1	202.811	-0.363845	0.321539	-1.13158	0.257813	0.689334
H2-Q1	32.8611	0.539326	0.476897	1.13091	0.258095	0.689334
Slc7a11	29.6969	0.408385	0.361166	1.13074	0.258165	0.689334
Prkce	51.1858	0.422451	0.374045	1.12941	0.258724	0.689334
Tnfsf12	65.7008	-0.409482	0.365341	-1.12082	0.262364	0.696622
Tnfsf4	17.6309	0.526387	0.472303	1.11451	0.26506	0.700064
Plau	238.835	-0.317945	0.285528	-1.11353	0.265479	0.700064
Klra17	18.2865	-0.510572	0.460143	-1.1096	0.267173	0.702127
Cxcl11	26.9326	0.477346	0.431267	1.10685	0.26836	0.702849
Sigirr	176.148	0.292401	0.26499	1.10344	0.269837	0.70432
Il11ra1	44.55	-0.403429	0.367207	-1.09864	0.271924	0.706332
Itga5	81.9678	0.359225	0.327945	1.09538	0.27335	0.706332
Pik3cg	148.364	-0.314555	0.287613	-1.09368	0.274097	0.706332
Lrrn3	20.3556	0.503842	0.46086	1.09327	0.274277	0.706332
Clec4a2	68.9984	-0.430078	0.395592	-1.08718	0.276959	0.710862
Igf2r	645.058	0.412933	0.383364	1.07713	0.281421	0.719915
Ltb	40.0591	-0.388732	0.361711	-1.0747	0.282508	0.720302
Ctsg	16.1307	0.506402	0.474317	1.06765	0.28568	0.722908
C2	75.6099	-0.464521	0.435604	-1.06638	0.28625	0.722908
H2-DMb1	61.3174	-0.354188	0.333162	-1.06311	0.287731	0.722908
Il2rb	41.2137	-0.373082	0.351195	-1.06232	0.28809	0.722908
Rrad	39.031	-0.544909	0.513085	-1.06202	0.288224	0.722908
Klra6	15.6872	-0.529413	0.501119	-1.05646	0.290757	0.726893
H60a	28.1156	0.490337	0.46971	1.04391	0.296525	0.737417
Psen1	472.521	0.273014	0.261723	1.04314	0.296882	0.737417
Cd3d	40.8838	-0.362563	0.349014	-1.03882	0.298888	0.737747
Cxcr2	28.6555	0.440266	0.423851	1.03873	0.298931	0.737747
Fn1	964.932	-0.542461	0.524321	-1.0346	0.300856	0.740126
Ticam2	41.1333	-0.342343	0.331751	-1.03193	0.302106	0.740833
Myc	892.517	0.31859	0.3097	1.0287	0.303619	0.74218
Cd33	74.2026	0.300736	0.29329	1.02538	0.305182	0.74243
Chit1	118.757	0.72042	0.704647	1.02238	0.306599	0.74243
Tgfb3	1337.68	-0.456011	0.446041	-1.02235	0.306614	0.74243
Csf2rb	89.6967	-0.343537	0.337824	-1.01691	0.309195	0.746333
Mrc1	280.933	-0.809955	0.798975	-1.01374	0.310705	0.747634
Trem1	26.0375	0.384323	0.380526	1.00998	0.312506	0.749626
Tgfbr2	1231.22	-0.382261	0.379804	-1.00647	0.314189	0.751321
Gzmm	15.1182	0.53172	0.529821	1.00359	0.315578	0.751581
Cd40lg	32.092	0.378351	0.377535	1.00216	0.316265	0.751581
Sh2d1b1	48.036	-0.320279	0.320906	-0.998043	0.318258	0.751581
Map3k1	605.726	0.330202	0.331559	0.995907	0.319295	0.751581
Il3	10.3265	-0.537652	0.540463	-0.994799	0.319834	0.751581
Ccl8	909.024	-1.00756	1.01468	-0.992987	0.320716	0.751581
Txk	9.71797	0.53062	0.535539	0.990814	0.321776	0.751581
Icosl	64.1077	-0.291885	0.295596	-0.987445	0.323425	0.751581
Cd180	130.356	-0.340321	0.345054	-0.986284	0.323994	0.751581
H2-Ob	38.8135	-0.378246	0.383557	-0.986153	0.324058	0.751581
Dll4	68.9686	0.325552	0.333109	0.977312	0.328415	0.759398
Cd163	58.7484	-0.493609	0.507113	-0.973371	0.330369	0.761629
Il5ra	12.3819	0.481902	0.498917	0.965896	0.334096	0.767923
Map4k2	58.5324	-0.322023	0.334746	-0.961993	0.336053	0.770121
Lamp3	33.3901	0.390827	0.40751	0.959062	0.337528	0.771206
Rora	211.976	0.23925	0.250716	0.954267	0.339949	0.774439
Ctla4	34.4284	0.34555	0.364906	0.946955	0.343662	0.780588
Irf8	89.9354	-0.253381	0.268758	-0.942787	0.34579	0.783112
Ccl4	31.7029	0.386012	0.411552	0.937942	0.348274	0.786426
Cd97	110.104	0.28117	0.301938	0.931218	0.351741	0.791931
Cd8b1	19.5918	0.414405	0.448188	0.924622	0.355163	0.795468
Il13	24.5073	0.412254	0.446061	0.924208	0.355378	0.795468
Ccr2	209.74	-0.828675	0.903478	-0.917205	0.359035	0.801325
Il12b	33.4014	0.39583	0.433031	0.914091	0.360669	0.802645
Tnfrsf8	9.85385	0.473103	0.520759	0.908486	0.363621	0.806883
Prg2	26.0477	0.415286	0.461085	0.900672	0.367763	0.809977
Bid	313.822	-0.285853	0.317494	-0.900342	0.367938	0.809977
Tnfaip3	96.4858	0.249933	0.277732	0.899904	0.368171	0.809977
Cd28	33.4765	0.375774	0.418876	0.897102	0.369664	0.810945
Nfatc4	37.9905	-0.321863	0.361044	-0.891479	0.372672	0.81522
C6	45.2347	-0.668578	0.751694	-0.889429	0.373773	0.815312
Il25	34.7421	0.391954	0.442729	0.885313	0.375988	0.816515
Icam1	89.7696	-0.256822	0.290674	-0.88354	0.376945	0.816515
Slamf6	11.1738	-0.444541	0.504821	-0.880591	0.378539	0.816515
Il18rap	31.6102	0.364914	0.418162	0.872662	0.382847	0.816515
Gtf3c1	326.595	0.256856	0.294566	0.871983	0.383218	0.816515
Irgm2	120.438	0.282762	0.325118	0.869721	0.384453	0.816515
C8b	22.9243	0.362303	0.416743	0.869368	0.384646	0.816515
Il9	20.9462	0.426508	0.490818	0.868974	0.384861	0.816515
Timd4	34.4672	-0.429477	0.494378	-0.868722	0.384999	0.816515
Ifitm2	2685.29	0.223657	0.257887	0.867267	0.385796	0.816515
Cd2	22.8462	0.389849	0.450267	0.865817	0.38659	0.816515
Psmb8	1357.66	-0.223664	0.259072	-0.863328	0.387957	0.816515
Tyk2	79.6185	0.236542	0.274484	0.861771	0.388814	0.816515
Cxcr1	15.1638	0.481309	0.558932	0.861123	0.38917	0.816515
Map2k4	420.113	0.244125	0.285124	0.856206	0.391884	0.817473
Ripk2	118.902	-0.38859	0.453957	-0.856007	0.391994	0.817473
Gbp5	30.2682	-0.346756	0.405787	-0.854529	0.392812	0.817473
Ccr5	67.5644	-0.400275	0.470575	-0.850608	0.394987	0.819784
Elk1	25.4687	0.355001	0.421043	0.843148	0.399146	0.826189
Traf3	133.241	-0.240476	0.287904	-0.835265	0.403569	0.833104
Il19	22.6572	0.414335	0.503465	0.822968	0.410526	0.843071
Ccr7	33.6253	-0.325497	0.395649	-0.822692	0.410683	0.843071
H2-T23	2439.76	0.311125	0.379904	0.818957	0.412811	0.843071
Ikbkb	458.217	0.217433	0.266216	0.816755	0.414069	0.843071
Hamp	18.5125	0.360588	0.441971	0.815863	0.414579	0.843071
Kit	451.937	0.281373	0.345164	0.815186	0.414966	0.843071
Fut7	31.5382	0.312398	0.390137	0.80074	0.423282	0.857703
Cmpk2	274.34	0.349093	0.439027	0.795152	0.426525	0.862006
Mapk3	1187.26	0.229543	0.289832	0.791984	0.42837	0.863469
Tnfsf14	23.9138	0.314537	0.400157	0.786034	0.431848	0.866576
Map3k7	373.87	0.223101	0.284618	0.78386	0.433122	0.866576
Cxcr4	441.144	-0.364989	0.465798	-0.783578	0.433288	0.866576
Irf1	545.131	-0.232677	0.299119	-0.777874	0.436643	0.871024
Csf3r	46.9501	-0.274803	0.354526	-0.775129	0.438263	0.871997
Glycam1	50.31	0.879647	1.13794	0.77302	0.439511	0.872225
Cxcl3	9.13917	-0.450919	0.588077	-0.766769	0.443219	0.877322
Ifnar2	527.446	-0.232281	0.303754	-0.764701	0.444449	0.877503
Ecsit	86.502	-0.228398	0.300699	-0.759558	0.447519	0.87823
Maf	22.3624	-0.366707	0.48337	-0.758647	0.448064	0.87823
Col3a1	5377.26	-0.605777	0.801003	-0.756273	0.449486	0.87823
Ccl17	19.3973	-0.331643	0.43875	-0.755882	0.44972	0.87823
Map3k5	201.712	0.235946	0.312698	0.754547	0.450521	0.87823
Cd53	30.3108	-0.278791	0.373368	-0.746693	0.455249	0.885206
Cd22	17.4506	-0.334115	0.450907	-0.740985	0.458703	0.886578
Batf	46.3396	-0.344726	0.469799	-0.733772	0.463087	0.886578
Ep300	318.812	-0.236318	0.322351	-0.733106	0.463494	0.886578
Cd3eap	91.1256	0.22359	0.30532	0.732313	0.463978	0.886578
Tnfsf13	55.4603	-0.24331	0.333269	-0.730072	0.465346	0.886578
Tnfrsf11b	32.5861	-0.336476	0.462127	-0.728104	0.46655	0.886578
Mme	191.538	-0.594495	0.817151	-0.727522	0.466906	0.886578
Ifitm1	58.4683	-0.297613	0.409521	-0.726735	0.467388	0.886578
Tnfsf8	14.0925	0.325098	0.447654	0.726227	0.4677	0.886578
Cyfip2	29.0738	-0.289299	0.399384	-0.724364	0.468842	0.886578
Cd81	8230.08	0.213247	0.294658	0.723708	0.469245	0.886578
CD209e	25.5882	-0.332134	0.459592	-0.72267	0.469882	0.886578
Pdcd1	19.9354	-0.33126	0.460008	-0.720118	0.471452	0.886578
Trp53	349.408	-0.242505	0.337442	-0.718658	0.472352	0.886578
Birc5	187.407	0.260725	0.363511	0.717241	0.473225	0.886578
Ccr4	14.2497	0.376562	0.528264	0.712829	0.475951	0.886787
Ccl26	6.53057	0.441817	0.620272	0.712295	0.476282	0.886787
Smad2	240.213	0.205928	0.290171	0.709679	0.477903	0.886787
Edc3	154.753	0.201572	0.284744	0.707908	0.479002	0.886787
Col1a1	2286.6	0.407089	0.57518	0.707759	0.479095	0.886787
Klra7	19.605	0.344515	0.491387	0.701108	0.483236	0.888696
Ccl7	77.2821	-0.330498	0.472325	-0.699725	0.484099	0.888696
Ccl2	236.311	-0.317329	0.454248	-0.698581	0.484814	0.888696
Abl1	241.734	0.181752	0.261019	0.696317	0.48623	0.888696
Tfe3	159.939	-0.184096	0.264698	-0.695493	0.486746	0.888696
Klra4	13.5447	-0.337717	0.48592	-0.695006	0.487051	0.888696
Erbb2	456.92	0.254828	0.367987	0.692491	0.488629	0.889467
Nos2	26.6049	0.255863	0.377605	0.677594	0.498029	0.904439
Mbl2	15.5174	0.33754	0.50078	0.674028	0.500293	0.905892
Tubb5	1210.16	-0.192503	0.28701	-0.67072	0.502399	0.905892
Cd5	18.3862	0.304024	0.456304	0.666274	0.505236	0.905892
Il4ra	224.273	0.190254	0.28607	0.665061	0.506012	0.905892
Amica1	33.2478	-0.253055	0.380926	-0.664314	0.506489	0.905892
Rpl19	23427.2	-0.246165	0.371162	-0.663228	0.507185	0.905892
Il18r1	116.73	0.289909	0.437394	0.662811	0.507452	0.905892
Blk	11.6949	0.362187	0.548399	0.660445	0.508969	0.905892
Ifnar1	489.414	-0.199221	0.302075	-0.659508	0.50957	0.905892
Cx3cl1	149.913	-0.228553	0.347903	-0.656945	0.511216	0.905892
Il27	12.2725	-0.338947	0.518016	-0.654318	0.512907	0.905892
Ubc	6552.88	0.16366	0.25025	0.653984	0.513122	0.905892
Herc6	132.56	0.224521	0.344271	0.652163	0.514296	0.905892
Cd9	4503.62	0.218455	0.335813	0.650526	0.515352	0.905892
Tmed1	346.515	-0.201386	0.310404	-0.648787	0.516476	0.905892
Ifit2	222.807	0.291721	0.454222	0.642244	0.520715	0.907316
Cxcl1	54.8932	0.297626	0.466031	0.638641	0.523057	0.907316
H2-Q10	36.6408	-0.302687	0.475088	-0.637118	0.524048	0.907316
Alas1	165.703	0.170648	0.268225	0.63621	0.524639	0.907316
Sap130	210.732	0.192171	0.302248	0.635807	0.524902	0.907316
Cd79a	16.1907	0.327697	0.517237	0.633553	0.526372	0.907316
Tirap	45.8381	0.201414	0.318458	0.632466	0.527082	0.907316
Sh2d1a	18.4305	-0.272109	0.43135	-0.630831	0.528151	0.907316
Csf3	40.1303	-0.330371	0.523769	-0.630758	0.528199	0.907316
Il6st	120.222	-0.188817	0.30001	-0.629369	0.529108	0.907316
Cebpb	2668	-0.212773	0.339012	-0.627625	0.53025	0.907316
Jak3	144.386	-0.219911	0.354556	-0.620245	0.535097	0.910942
Runx3	21.7591	0.328974	0.531211	0.619291	0.535725	0.910942
Ifi35	748.645	0.17194	0.277773	0.618997	0.535918	0.910942
Itga2b	42.6746	0.254234	0.41805	0.608142	0.543094	0.919356
Il18	55.9612	-0.228291	0.375591	-0.607817	0.543309	0.919356
Klra2	69.3381	-0.220426	0.364374	-0.604944	0.545216	0.919356
Syt17	26.3257	-0.222733	0.368678	-0.60414	0.54575	0.919356
C8a	9.49505	-0.364472	0.604926	-0.602506	0.546837	0.919356
Ulbp1	34.694	-0.205878	0.343777	-0.598872	0.549258	0.919547
Il1r1	98.5865	-0.285087	0.476137	-0.59875	0.54934	0.919547
Tnfrsf9	14.7387	0.299884	0.507813	0.59054	0.554829	0.920816
Cd247	43.1513	-0.226581	0.383868	-0.590257	0.555018	0.920816
Dpp4	220.905	-0.205087	0.348129	-0.589112	0.555786	0.920816
Ccl19	51.1782	-0.45692	0.777575	-0.587622	0.556786	0.920816
Akt3	192.721	-0.155762	0.265174	-0.587394	0.556939	0.920816
Tap1	371.703	0.149766	0.255183	0.586896	0.557273	0.920816
Cd59b	26.1892	-0.255816	0.437652	-0.584518	0.558872	0.92148
Itk	14.4986	0.298894	0.51499	0.580387	0.561653	0.924088
Fpr2	29.1834	0.240121	0.417018	0.575805	0.564747	0.927196
Tgfbr1	567.086	-0.146942	0.257285	-0.571123	0.567916	0.930416
Xcl1	56.0108	-0.181249	0.319909	-0.566566	0.571009	0.932235
Prf1	89.1326	-0.180179	0.318803	-0.565175	0.571955	0.932235
Runx1	723.409	0.200184	0.354847	0.56414	0.572659	0.932235
Smad4	583.944	0.152742	0.271902	0.561754	0.574283	0.932908
Stat1	467.772	0.197744	0.35384	0.558852	0.576263	0.934152
Chuk	431.943	0.149003	0.268324	0.555309	0.578683	0.93446
Il1rl2	61.9936	-0.225864	0.406946	-0.555022	0.57888	0.93446
Tmem173	144.343	0.155872	0.282147	0.552449	0.580641	0.935084
Ctsh	1825.26	-0.174264	0.317146	-0.549475	0.582679	0.935084
Ido1	36.0414	0.250331	0.462019	0.541819	0.587943	0.935084
A2m	305.243	-0.477018	0.880618	-0.541685	0.588035	0.935084
Irf3	477.393	0.144516	0.267286	0.540677	0.58873	0.935084
Atg5	230.649	-0.154751	0.287414	-0.538427	0.590282	0.935084
Il2ra	32.934	0.200924	0.374332	0.536754	0.591438	0.935084
Tlr6	91.6596	0.17123	0.319396	0.536105	0.591886	0.935084
Tnfrsf11a	468.399	0.162133	0.303473	0.534258	0.593163	0.935084
Lcn2	104847	-0.213169	0.399621	-0.533429	0.593737	0.935084
Pdgfc	748.284	0.195376	0.366478	0.53312	0.593951	0.935084
Nod1	88.2173	-0.165224	0.310044	-0.532905	0.594099	0.935084
Hdac3	932.982	0.187047	0.352871	0.530072	0.596062	0.935084
Casp8	257.378	-0.136282	0.258177	-0.527863	0.597595	0.935084
Cd69	24.6398	0.225345	0.428269	0.526176	0.598766	0.935084
Ikbkg	160.481	0.138785	0.264134	0.525431	0.599283	0.935084
Crp	19.9159	0.218587	0.416731	0.524529	0.599911	0.935084
Zbp1	604.833	0.171793	0.332409	0.516812	0.605287	0.94128
Lamp1	3216.09	-0.167878	0.325776	-0.515317	0.606331	0.94128
Mapk14	557.728	0.159055	0.311539	0.510546	0.609669	0.943499
Atf2	333.503	0.130483	0.255964	0.509772	0.610211	0.943499
Il21r	41.5833	0.189316	0.37344	0.506952	0.612188	0.944659
Nlrp3	29.528	-0.191025	0.378675	-0.504456	0.613941	0.945469
Itga2	81.5636	0.171922	0.343036	0.501179	0.616245	0.947123
Klra27	13.1	0.225636	0.454878	0.496037	0.619869	0.94792
Atg10	180.941	-0.138253	0.278737	-0.495999	0.619895	0.94792
Ewsr1	1588.32	0.158011	0.320109	0.493615	0.621578	0.94792
Hcst	46.2612	0.168099	0.341515	0.492216	0.622566	0.94792
Tnfrsf10b	123.386	0.154702	0.314615	0.491718	0.622919	0.94792
Fadd	100.8	0.140431	0.288562	0.486658	0.626501	0.950379
Klra21	10.3567	0.246627	0.507516	0.485949	0.627003	0.950379
Tab1	302.609	0.145053	0.301377	0.481301	0.630302	0.952667
Tnfsf10	165.151	0.146582	0.305165	0.480338	0.630987	0.952667
Epcam	6480.05	0.176113	0.372491	0.472799	0.636356	0.957022
Oaz1	4848.54	-0.150321	0.318957	-0.471289	0.637434	0.957022
Rps6	470.344	-0.156187	0.331569	-0.471056	0.637601	0.957022
Spink5	81.5514	0.153773	0.328272	0.468431	0.639476	0.95797
Pou2af1	24.6565	0.177343	0.380378	0.46623	0.641051	0.958125
Ppia	11651.5	-0.165745	0.358505	-0.462323	0.643849	0.958125
Irak1	244.052	0.133819	0.291587	0.458935	0.646281	0.958125
Usp9y	6.87112	-0.274529	0.598767	-0.45849	0.646601	0.958125
Mcam	549.666	-0.138403	0.304498	-0.454529	0.649448	0.958125
Nfatc1	32.5565	-0.152986	0.336897	-0.454103	0.649755	0.958125
Mpped1	18.8581	0.210482	0.464634	0.453006	0.650545	0.958125
Pdgfrb	59.8557	0.151372	0.334412	0.452653	0.650799	0.958125
Ccrl2	115.875	-0.133111	0.294243	-0.452385	0.650992	0.958125
Il1rapl2	23.9859	0.205108	0.455906	0.44989	0.652789	0.958125
Ltk	24.2459	-0.17089	0.384547	-0.444393	0.656758	0.958125
Tnfrsf17	22.5349	-0.17544	0.395827	-0.443224	0.657604	0.958125
Il3ra	47.9104	-0.180653	0.408482	-0.442255	0.658305	0.958125
Myd88	350.262	-0.133297	0.301889	-0.441543	0.65882	0.958125
Cd244	46.993	-0.170698	0.387645	-0.440346	0.659687	0.958125
Rorc	488.396	-0.149133	0.339181	-0.439686	0.660165	0.958125
Atf1	117.822	-0.126912	0.289159	-0.438902	0.660733	0.958125
Ptgs2	280.834	-0.479857	1.09998	-0.436242	0.662661	0.958696
Cxcl2	22.029	0.186702	0.429274	0.434925	0.663617	0.958696
Il15	30.6675	0.161915	0.374095	0.432818	0.665147	0.959107
Nfkb1	360.861	-0.165269	0.384488	-0.429842	0.66731	0.95982
Tie1	87.2556	-0.119582	0.280387	-0.42649	0.669751	0.95982
Il22ra2	14.1393	-0.206447	0.487125	-0.423806	0.671707	0.95982
Lck	27.5352	-0.174082	0.41112	-0.423434	0.671978	0.95982
Eng	126.005	-0.123092	0.291	-0.422995	0.672299	0.95982
Igf1r	77.4219	0.130967	0.310444	0.421869	0.67312	0.95982
Nfkbia	129.518	0.11933	0.285862	0.417439	0.676357	0.960965
Lta	15.1307	0.222014	0.531955	0.417354	0.67642	0.960965
Il1a	29.131	0.171274	0.412749	0.414959	0.678172	0.961254
Spn	33.4222	0.160901	0.390464	0.412075	0.680284	0.961254
Nfatc3	136.074	-0.107809	0.261949	-0.411565	0.680658	0.961254
Mapkapk2	494.03	-0.105009	0.258718	-0.405883	0.684829	0.961254
Ifi27	3062.93	0.14392	0.358624	0.401312	0.68819	0.961254
Aire	20.7276	0.171602	0.432366	0.39689	0.691448	0.961254
Nfkb2	193.043	-0.107462	0.270927	-0.396647	0.691628	0.961254
Relb	143.576	-0.116382	0.294653	-0.39498	0.692858	0.961254
Ccl28	20.1625	0.19432	0.492259	0.394751	0.693027	0.961254
Itgae	38.2958	0.150154	0.381456	0.393635	0.69385	0.961254
Klrd1	43.5127	-0.133053	0.338711	-0.392821	0.694451	0.961254
Tbp	190.326	-0.141977	0.361755	-0.392467	0.694713	0.961254
Ccnd3	220.946	-0.0987571	0.251836	-0.392148	0.694949	0.961254
Txnip	1308.84	-0.148147	0.378165	-0.391753	0.695241	0.961254
Cspg4	36.5091	-0.150008	0.384695	-0.38994	0.696581	0.961254
G6pdx	376.242	-0.105524	0.271728	-0.388345	0.697761	0.961254
Btk	44.4596	-0.133579	0.344071	-0.38823	0.697846	0.961254
Arg1	2053.21	0.455908	1.2028	0.379039	0.704659	0.967906
Reps1	282.991	0.108567	0.287997	0.376971	0.706195	0.967906
Msln	13.1521	-0.181841	0.48424	-0.375519	0.707275	0.967906
Rag1	16.1056	0.195426	0.52661	0.371101	0.710562	0.967906
Traf6	260.203	0.103399	0.279028	0.370568	0.71096	0.967906
Gpr183	40.3783	-0.123865	0.334714	-0.370062	0.711336	0.967906
Lamp2	4073.5	-0.107592	0.290885	-0.369878	0.711473	0.967906
Dock9	542.65	0.131775	0.357998	0.368088	0.712808	0.96801
Cd40	31.5116	-0.149758	0.409757	-0.36548	0.714753	0.968165
Psma2	2695.55	-0.120435	0.331469	-0.363337	0.716353	0.968165
Gata3	1285.44	-0.117197	0.322963	-0.362882	0.716693	0.968165
Il5	13.9708	-0.207251	0.575057	-0.3604	0.718548	0.96897
Stat4	23.6973	0.17518	0.492132	0.355962	0.721869	0.970732
Siglec1	48.3118	0.146914	0.41351	0.355286	0.722376	0.970732
H2-Q2	81.3119	0.155648	0.442654	0.351625	0.725119	0.97139
Lgals3	1838.19	-0.133952	0.382085	-0.350582	0.725902	0.97139
Socs1	38.6281	0.128667	0.36982	0.347919	0.727901	0.97139
Itgb4	328.505	0.135529	0.394464	0.343577	0.731164	0.97139
Cdkn1a	860.811	0.132824	0.3897	0.340836	0.733227	0.97139
Xcr1	26.4528	-0.122647	0.361549	-0.339225	0.73444	0.97139
Polr2a	1029.64	0.117182	0.347278	0.33743	0.735793	0.97139
Eomes	21.8694	0.138619	0.416477	0.332837	0.739258	0.97139
Flt3l	23.4784	-0.125375	0.3813	-0.32881	0.742299	0.97139
Blnk	322.79	0.0956683	0.292004	0.327626	0.743194	0.97139
Il1b	95.0826	0.148468	0.458309	0.323948	0.745978	0.97139
Mmp9	25.1743	0.179191	0.555349	0.322665	0.746949	0.97139
Psmd7	1364.72	-0.103687	0.324562	-0.319468	0.749371	0.97139
Irak3	96.5941	0.0909516	0.285074	0.319045	0.749692	0.97139
Socs3	44.5348	0.107654	0.339015	0.317549	0.750827	0.97139
Hmgb1	999.164	-0.103657	0.327791	-0.316229	0.751829	0.97139
Tnfsf13b	26.709	0.139199	0.441214	0.315491	0.752389	0.97139
Ticam1	43.2498	-0.100476	0.32063	-0.313372	0.753998	0.97139
Atm	280.796	0.0864879	0.278559	0.310483	0.756194	0.97139
Bmi1	204.739	-0.083809	0.271032	-0.309221	0.757153	0.97139
Dusp6	1686.46	-0.132519	0.430571	-0.307774	0.758254	0.97139
Casp3	530.993	-0.114447	0.372432	-0.307296	0.758618	0.97139
Cd79b	16.0841	-0.168657	0.562981	-0.299578	0.764499	0.97139
Bcl10	543.528	-0.0943899	0.315711	-0.298975	0.764959	0.97139
Il1rl1	36.3054	-0.107477	0.363619	-0.295574	0.767555	0.97139
Notch1	408.153	-0.0899997	0.304833	-0.295243	0.767809	0.97139
Tlr2	118.579	-0.0956147	0.324794	-0.294385	0.768463	0.97139
Eef1g	2782.61	-0.104274	0.354484	-0.294158	0.768637	0.97139
Kdr	90.3783	0.0790906	0.269139	0.293865	0.768861	0.97139
Ltbr	336.037	-0.0902435	0.308358	-0.292658	0.769784	0.97139
Klra20	10.7532	0.17295	0.591367	0.292458	0.769936	0.97139
Hif1a	1357.63	0.0885846	0.30435	0.291062	0.771004	0.97139
Atg12	299.032	-0.0683163	0.234852	-0.290891	0.771135	0.97139
Rela	253.178	0.0757634	0.261834	0.289357	0.772308	0.97139
Tigit	21.4659	-0.129397	0.4506	-0.287166	0.773985	0.97139
Aicda	14.9691	-0.136051	0.475153	-0.286332	0.774624	0.97139
App	3450.17	0.0893992	0.312517	0.286062	0.774831	0.97139
Cd8a	18.3466	0.123946	0.437102	0.283564	0.776745	0.97139
Cyld	147.277	-0.0922604	0.325865	-0.283125	0.777081	0.97139
Klra15	10.6358	0.138979	0.491239	0.282916	0.777241	0.97139
Klrb1	18.1574	0.127416	0.450664	0.282729	0.777384	0.97139
Camp	12.9981	0.136589	0.484087	0.282159	0.777822	0.97139
Cd44	21.276	0.113265	0.40153	0.282083	0.77788	0.97139
Klra5	17.3889	0.124122	0.441027	0.281439	0.778374	0.97139
Klra1	17.1924	0.13068	0.470737	0.277608	0.781313	0.972835
Snai1	25.7231	-0.110432	0.399193	-0.276638	0.782058	0.972835
Cd207	16.9312	-0.116658	0.428794	-0.272061	0.785575	0.975634
Ciita	41.1759	-0.0987999	0.371242	-0.266134	0.790136	0.977617
Vwf	67.669	-0.109806	0.416952	-0.263355	0.792277	0.977617
Ccr9	20.3949	-0.112592	0.427953	-0.263094	0.792478	0.977617
Ikbke	81.8541	-0.0851452	0.324815	-0.262135	0.793218	0.977617
Tank	586.296	0.0906697	0.35127	0.258119	0.796315	0.977617
Tgfb1	457.383	-0.0831799	0.323238	-0.257333	0.796922	0.977617
Pla2g6	147.058	0.08101	0.314863	0.257287	0.796958	0.977617
Psmb7	1320.87	-0.0901981	0.35488	-0.254165	0.799368	0.977617
St6gal1	140.808	-0.0717163	0.285971	-0.250782	0.801983	0.977617
Irak2	277.133	-0.0739675	0.295901	-0.249974	0.802608	0.977617
Tnfsf18	28.2742	-0.106026	0.425936	-0.248925	0.803419	0.977617
Litaf	1204.92	0.0859318	0.350306	0.245305	0.80622	0.977617
Ltf	116.237	-0.179673	0.744727	-0.24126	0.809354	0.977617
Fcer2a	45.7146	0.0936238	0.39079	0.239576	0.810659	0.977617
Mst1r	17.2436	-0.111903	0.469938	-0.238124	0.811785	0.977617
Yy1	721.32	0.080926	0.343009	0.23593	0.813487	0.977617
Sell	60.155	0.0853715	0.366561	0.232899	0.81584	0.977617
Nubp1	221.553	-0.0742766	0.322426	-0.230368	0.817806	0.977617
Ppbp	39.0856	0.0770666	0.335562	0.229664	0.818353	0.977617
Card9	22.8292	0.0923683	0.404876	0.22814	0.819538	0.977617
Ctsl	824.716	-0.071448	0.313398	-0.227978	0.819663	0.977617
Cdk1	16.7587	-0.105481	0.462815	-0.227912	0.819714	0.977617
Tbk1	220.991	0.0622478	0.274423	0.226831	0.820555	0.977617
Il7	24.1149	-0.0997594	0.441601	-0.225904	0.821276	0.977617
Cxcr3	30.5605	-0.0950889	0.42261	-0.225004	0.821976	0.977617
Fasl	13.8766	0.10342	0.464607	0.222597	0.823849	0.977617
Cd14	860.377	-0.0806331	0.362914	-0.222182	0.824172	0.977617
Tfrc	1911.6	0.107042	0.483797	0.221253	0.824895	0.977617
Icos	25.6377	-0.0940429	0.425622	-0.220954	0.825128	0.977617
Cfb	190.617	0.164008	0.753732	0.217594	0.827745	0.977617
Cd70	25.5284	0.0936696	0.433668	0.215994	0.828993	0.977617
Cfi	30.4744	-0.0808069	0.374448	-0.215803	0.829141	0.977617
Stat5b	399.974	0.0550345	0.260168	0.211535	0.83247	0.977617
Cxcl16	593.392	0.0526476	0.249863	0.210705	0.833117	0.977617
Adora2a	18.8181	0.0927268	0.440689	0.210413	0.833345	0.977617
Cd276	148.537	0.0695212	0.331397	0.209782	0.833838	0.977617
Mavs	183.197	-0.0513134	0.246232	-0.208394	0.834921	0.977617
Sf3a3	462.423	-0.0577429	0.278884	-0.207049	0.835971	0.977617
Il10	14.9946	0.109521	0.531315	0.206132	0.836687	0.977617
Ncr1	51.6493	-0.0607485	0.31028	-0.195786	0.844777	0.982954
Fcer1a	28.4953	-0.0835041	0.426814	-0.195645	0.844888	0.982954
Cd27	9.56886	0.0975539	0.499269	0.195394	0.845085	0.982954
Tnfsf11	15.0013	-0.0875789	0.465116	-0.188295	0.850645	0.985197
Tapbp	523.537	-0.0472709	0.261557	-0.180729	0.85658	0.985197
Abcb1a	33.3386	-0.0674809	0.374467	-0.180205	0.856992	0.985197
Il13ra1	770.493	0.0489926	0.272448	0.179824	0.857291	0.985197
Irf4	21.2023	0.0802952	0.456356	0.175949	0.860334	0.985197
Irak4	222.378	-0.0511008	0.29606	-0.172603	0.862964	0.985197
Gzma	48.8404	-0.059759	0.347316	-0.17206	0.863391	0.985197
Il13ra2	10.6401	-0.0919633	0.53793	-0.170958	0.864257	0.985197
Il2rg	28.3952	-0.0709309	0.422598	-0.167845	0.866705	0.985197
Pax5	12.4916	-0.0892184	0.551101	-0.161891	0.871392	0.985197
Sbno2	352.273	0.0432997	0.267815	0.161678	0.87156	0.985197
Smn1	360.646	0.0476383	0.30078	0.158382	0.874155	0.985197
Ifng	19.0855	0.071065	0.45487	0.156231	0.875851	0.985197
Tnfrsf1a	955.013	-0.0418542	0.27233	-0.153689	0.877855	0.985197
Tpsab1	26.5137	0.0621452	0.404816	0.153515	0.877992	0.985197
Traf2	307.675	-0.0430049	0.281346	-0.152854	0.878513	0.985197
Tlr9	43.2569	0.0549753	0.362381	0.151706	0.879419	0.985197
Entpd1	202.799	-0.0597542	0.394096	-0.151623	0.879484	0.985197
Ilf3	271.469	0.0511107	0.339009	0.150765	0.880161	0.985197
Gbp2b	22.7201	0.0621852	0.414265	0.15011	0.880678	0.985197
Creb1	383.822	-0.0450477	0.305127	-0.147636	0.88263	0.985197
Ccr3	23.7653	-0.0722395	0.491185	-0.147072	0.883075	0.985197
Lcp1	2218.48	-0.0487662	0.333606	-0.146179	0.88378	0.985197
Cd80	35.3069	-0.0559704	0.383117	-0.146092	0.883849	0.985197
Il7r	42.8152	-0.0555035	0.382974	-0.144927	0.884768	0.985197
Tnf	35.7894	-0.0647179	0.447634	-0.144578	0.885044	0.985197
Bcl2	164.989	0.0507448	0.355374	0.142793	0.886454	0.985197
Nup107	387.751	0.0464833	0.327105	0.142105	0.886997	0.985197
Il17ra	132.794	0.0382545	0.270005	0.141681	0.887332	0.985197
Il12rb2	11.4477	0.0703234	0.4972	0.141439	0.887523	0.985197
Anp32b	2400.67	-0.0480887	0.349429	-0.137621	0.89054	0.985197
Smad3	258.347	0.0453182	0.334491	0.135484	0.892229	0.985197
Ccr8	24.597	-0.0498152	0.368823	-0.135065	0.89256	0.985197
Hprt	1187.17	0.0393426	0.296652	0.132622	0.894492	0.985197
Mapk8	253.878	0.040464	0.310099	0.130488	0.896181	0.985197
Ccl3	45.0801	-0.0486398	0.377469	-0.128858	0.89747	0.985197
Il24	9.21395	0.0740816	0.575673	0.128687	0.897605	0.985197
Irf2	271.864	-0.0344287	0.267693	-0.128613	0.897664	0.985197
Arg2	96.1734	-0.045621	0.355706	-0.128255	0.897947	0.985197
Foxp3	7.42883	-0.0746267	0.583793	-0.127831	0.898283	0.985197
Ccl22	27.9814	0.056225	0.460327	0.122141	0.902787	0.985197
Lag3	22.2842	-0.05253	0.434196	-0.120982	0.903705	0.985197
Bst1	53.7543	-0.0442739	0.390525	-0.11337	0.909737	0.985197
Cd3g	31.0782	-0.0435155	0.390657	-0.11139	0.911307	0.985197
Itgb3	150.011	-0.0406819	0.366097	-0.111123	0.911519	0.985197
Pou2f2	9.55757	-0.0593859	0.543687	-0.109228	0.913021	0.985197
Cd96	31.0274	0.0435784	0.406602	0.107177	0.914648	0.985197
Mx1	12.0919	-0.0505839	0.476098	-0.106247	0.915386	0.985197
Ccr6	18.939	0.0482626	0.458465	0.10527	0.916162	0.985197
Pycard	45.3908	0.0360943	0.352395	0.102426	0.918419	0.985197
Il22ra1	20.8085	0.0428365	0.418824	0.102278	0.918536	0.985197
Cd6	19.673	-0.0417416	0.41035	-0.101722	0.918977	0.985197
Pecam1	281.485	-0.0315849	0.318075	-0.0993003	0.9209	0.985197
Lilra5	33.6445	-0.0371088	0.374671	-0.0990439	0.921103	0.985197
Itgb1	3689.87	-0.0313262	0.31737	-0.0987055	0.921372	0.985197
Cd47	591.685	0.0255443	0.259638	0.0983844	0.921627	0.985197
Tnfrsf13c	16.9748	-0.0479761	0.489736	-0.0979632	0.921962	0.985197
Smpd3	35.6749	-0.037367	0.383735	-0.0973771	0.922427	0.985197
Il23r	17.5715	0.0433364	0.445475	0.0972813	0.922503	0.985197
Map2k2	657.459	-0.0270802	0.284767	-0.095096	0.924239	0.985684
Crebbp	549.853	-0.0275481	0.30152	-0.0913638	0.927203	0.986586
Sdha	662.874	0.0264806	0.291617	0.0908061	0.927647	0.986586
Cd1d2	52.3125	0.0315883	0.378031	0.08356	0.933406	0.990224
Fcgr1	152.603	0.0269259	0.323372	0.0832659	0.93364	0.990224
Atg7	138.593	0.0231856	0.297335	0.077978	0.937846	0.992652
Bax	174.448	0.0234953	0.307184	0.076486	0.939032	0.992652
Il22	14.2837	-0.0349873	0.531099	-0.0658771	0.947476	0.992652
Gfi1	29.2249	-0.025203	0.395394	-0.0637414	0.949176	0.992652
Itch	807.689	-0.0177175	0.278829	-0.0635424	0.949335	0.992652
Tnfrsf13b	31.9973	-0.0222816	0.352706	-0.0631734	0.949628	0.992652
Mapk1	1191.15	-0.0235334	0.372553	-0.0631679	0.949633	0.992652
Map2k1	686.138	0.0191843	0.309405	0.0620037	0.95056	0.992652
Ythdf2	477.756	-0.0173713	0.295008	-0.0588842	0.953044	0.992652
Stat3	1768.5	-0.0202203	0.347223	-0.0582345	0.953562	0.992652
Klra3	15.2863	-0.030495	0.531663	-0.0573579	0.95426	0.992652
Abcf1	444.888	0.0205818	0.366866	0.0561016	0.955261	0.992652
Itga6	2562.88	0.0220316	0.395106	0.0557612	0.955532	0.992652
Il34	63.293	-0.0179648	0.323444	-0.0555423	0.955706	0.992652
Ncam1	299.481	0.0258556	0.471052	0.054889	0.956227	0.992652
Atg16l1	247.184	0.0163879	0.30195	0.0542736	0.956717	0.992652
Ada	106.753	0.018073	0.351813	0.051371	0.95903	0.992652
Eif2b4	257.629	-0.015408	0.302406	-0.0509514	0.959364	0.992652
C1qbp	1150.72	-0.0171722	0.350907	-0.0489365	0.96097	0.992652
Il1rap	645.656	-0.0174904	0.374044	-0.0467603	0.962704	0.992652
Cxcl5	70.6123	-0.0196496	0.423595	-0.0463877	0.963001	0.992652
Ebi3	19.7602	-0.0186693	0.424805	-0.0439478	0.964946	0.992837
Egfr	387.42	-0.0138053	0.3216	-0.0429269	0.96576	0.992837
Cd3e	26.5913	-0.0145838	0.421995	-0.0345593	0.972431	0.997074
Tlr1	43.4567	-0.0129443	0.394272	-0.0328309	0.973809	0.997074
Ccl25	44.1049	-0.0123139	0.387094	-0.0318112	0.974623	0.997074
Vegfc	69.3794	-0.0100802	0.323814	-0.0311295	0.975166	0.997074
Lbp	843.646	-0.0108814	0.36714	-0.0296384	0.976355	0.997074
Klrg1	27.8212	0.0097059	0.406014	0.0239053	0.980928	0.997688
Klrc2	24.5899	-0.0125022	0.534574	-0.0233873	0.981341	0.997688
Cd4	27.975	0.00790433	0.421805	0.0187393	0.985049	0.997688
Epsti1	9.54862	-0.0107074	0.579794	-0.0184676	0.985266	0.997688
Tfeb	165.353	-0.00476992	0.273573	-0.0174356	0.986089	0.997688
Ccl12	77.6238	0.00629474	0.369515	0.0170351	0.986409	0.997688
Stat6	646.999	0.00418628	0.28267	0.0148098	0.988184	0.997688
Serpinb2	17.8102	-0.00555229	0.433808	-0.0127989	0.989788	0.997688
Icam2	52.0937	-0.00456619	0.373028	-0.0122409	0.990233	0.997688
Cdh5	146.063	-0.00324338	0.286617	-0.0113161	0.990971	0.997688
Mefv	18.5923	-0.00528562	0.479773	-0.0110169	0.99121	0.997688
Psen2	128.106	-0.00168953	0.245183	-0.0068909	0.994502	0.999155
Cklf	37.2963	0.00252464	0.425199	0.00593756	0.995263	0.999155
Prkcd	574.826	0.00101622	0.314026	0.0032361	0.997418	0.999451
Tlr4	429.686	0.000472996	0.296474	0.0015954	0.998727	0.999451
Tlr3	192.343	0.000234608	0.340693	0.000688619	0.999451	0.999451

## Sheet: Vehicle vs. SnMP; Prf KO
	baseMean	log2FoldChange	lfcSE	stat	pvalue	padj
Il17b	68.0625	-1.76865	0.357117	-4.95257	7.32392e-07	0.000563941
Saa1	443.85	-2.06493	0.501033	-4.12134	3.76668e-05	0.0145017
Itga1	172.49	0.764579	0.268752	2.84492	0.00444227	0.996063
Spp1	22728.5	-1.32445	0.507534	-2.60958	0.0090653	0.996063
Ccl6	145.012	-3.98977	1.58591	-2.51576	0.0118778	0.996063
Tgfb2	479.869	0.839965	0.351009	2.393	0.0167112	0.996063
S100b	83.372	-1.10412	0.472588	-2.33632	0.0194744	0.996063
Marco	14.3255	-1.17307	0.524126	-2.23815	0.0252111	0.996063
Itga2b	42.6746	0.847454	0.383423	2.21024	0.0270888	0.996063
Lyn	294.211	-0.660384	0.305953	-2.15845	0.0308927	0.996063
Cd14	860.377	-0.754701	0.363643	-2.07539	0.0379506	0.996063
Alas1	165.703	0.563414	0.272078	2.07078	0.0383791	0.996063
Cd99	348.126	-0.491023	0.241303	-2.03488	0.0418628	0.996063
Ccl7	77.2821	-0.9631	0.476375	-2.02173	0.0432046	0.996063
Camp	12.9981	-0.966453	0.490044	-1.97217	0.0485897	0.996063
Cd83	77.0371	0.61452	0.323023	1.9024	0.0571183	0.996063
Col4a1	652.479	-0.532062	0.281608	-1.88937	0.0588424	0.996063
Egr3	30.6132	-0.88996	0.478083	-1.86152	0.062671	0.996063
Syt17	26.3257	-0.722808	0.388636	-1.85986	0.0629055	0.996063
Cdkn1a	860.811	0.714682	0.387564	1.84404	0.0651779	0.996063
Klra2	69.3381	0.668212	0.362616	1.84275	0.0653654	0.996063
Cfd	1298.58	-2.90509	1.58187	-1.83649	0.0662851	0.996063
Il23a	41.0757	0.74028	0.411977	1.7969	0.0723519	0.996063
Cybb	236.747	0.53856	0.301074	1.78879	0.0736479	0.996063
Cxcl12	300.5	-0.872364	0.493354	-1.76823	0.0770219	0.996063
F13a1	381.779	-1.71535	0.970473	-1.76754	0.0771376	0.996063
Fez1	20.1495	-0.893679	0.509558	-1.75383	0.0794592	0.996063
Cx3cl1	149.913	-0.618321	0.354909	-1.7422	0.0814741	0.996063
Angpt1	69.3636	-0.652955	0.374851	-1.7419	0.0815254	0.996063
Ly86	337.733	0.625691	0.361495	1.73084	0.0834794	0.996063
Klra15	10.6358	-0.91616	0.531082	-1.72508	0.0845125	0.996063
Ppbp	39.0856	-0.574236	0.334105	-1.71873	0.0856634	0.996063
Tlr5	70.4027	0.546998	0.319426	1.71244	0.0868156	0.996063
Glycam1	50.31	-1.87689	1.12059	-1.67491	0.0939511	0.996063
Ifit2	222.807	-0.741551	0.450231	-1.64705	0.0995483	0.996063
Cd79b	16.0841	-0.89977	0.558761	-1.61029	0.107334	0.996063
Ccrl2	115.875	-0.465829	0.291685	-1.59703	0.11026	0.996063
Abcg1	262.517	0.612574	0.391746	1.5637	0.117888	0.996063
Cxcl14	332.409	-0.661885	0.424377	-1.55966	0.11884	0.996063
Nt5e	138.798	-0.729646	0.469635	-1.55364	0.120269	0.996063
Batf	46.3396	0.694002	0.453642	1.52985	0.126055	0.996063
Clu	6759.84	0.608109	0.398027	1.52781	0.12656	0.996063
H2-Ob	38.8135	-0.573019	0.378462	-1.51407	0.130008	0.996063
Itgb4	328.505	-0.599953	0.396258	-1.51405	0.130014	0.996063
Ccl2	236.311	-0.687221	0.454957	-1.51052	0.130911	0.996063
Clec5a	73.5112	-0.498748	0.330576	-1.50872	0.13137	0.996063
Maf	22.3624	-0.764503	0.512748	-1.49099	0.135963	0.996063
Ccl27a	62.4037	0.506271	0.345051	1.46723	0.142313	0.996063
Klra27	13.1	-0.714956	0.49165	-1.4542	0.145891	0.996063
Cd200	272.279	-0.588399	0.406607	-1.44709	0.147871	0.996063
Cfi	30.4744	0.511078	0.361599	1.41338	0.157543	0.996063
Il22ra2	14.1393	0.722844	0.512358	1.41082	0.158299	0.996063
Nfatc1	32.5565	-0.515428	0.368154	-1.40003	0.161504	0.996063
Vim	1385.23	-0.604097	0.431946	-1.39855	0.161949	0.996063
Angpt2	105.538	-0.540687	0.386708	-1.39818	0.162059	0.996063
Cd36	411.249	-1.47423	1.05459	-1.39791	0.162141	0.996063
Clec4n	103.924	-0.571529	0.416529	-1.37212	0.170025	0.996063
Arg2	96.1734	0.477878	0.350601	1.36302	0.172875	0.996063
Trem1	26.0375	-0.523643	0.384559	-1.36167	0.173302	0.996063
Ifit1	482.276	-0.642628	0.473284	-1.35781	0.174525	0.996063
H2-Ab1	1412.68	0.52954	0.393289	1.34644	0.178161	0.996063
Gbp2b	22.7201	0.534025	0.396985	1.3452	0.17856	0.996063
Pin1	42.7456	0.419783	0.316351	1.32695	0.184525	0.996063
Itgax	54.2542	0.456162	0.345783	1.31922	0.187097	0.996063
Psmb10	297.748	-0.362983	0.27524	-1.31878	0.187241	0.996063
Sh2d1b1	48.036	0.416457	0.316087	1.31754	0.187658	0.996063
Cmpk2	274.34	-0.57207	0.438101	-1.30579	0.191623	0.996063
Chit1	118.757	-0.942562	0.722596	-1.30441	0.192094	0.996063
Ctss	2190.55	0.384905	0.295651	1.30189	0.192953	0.996063
A2m	305.243	-1.13384	0.879968	-1.2885	0.197572	0.996063
Ccl17	19.3973	0.574943	0.446291	1.28827	0.197652	0.996063
Sell	60.155	-0.450589	0.350951	-1.28391	0.199174	0.996063
Itga2	81.5636	-0.452963	0.355088	-1.27564	0.202084	0.996063
C5ar1	186.567	-0.448156	0.352833	-1.27016	0.204026	0.996063
Il19	22.6572	-0.613055	0.486606	-1.25986	0.207721	0.996063
Rorc	488.396	0.422615	0.337978	1.25042	0.211146	0.996063
Tnfrsf12a	953.268	-0.382731	0.306347	-1.24934	0.211541	0.996063
Il15	30.6675	-0.467262	0.374188	-1.24874	0.211761	0.996063
Abca1	649.253	0.499443	0.402413	1.24112	0.214561	0.996063
H2-Aa	3743.81	0.504558	0.409216	1.23299	0.217581	0.996063
Pvr	165.857	0.363079	0.295065	1.23051	0.218508	0.996063
Tyk2	79.6185	0.337593	0.275272	1.2264	0.220049	0.996063
Pou2af1	24.6565	0.457612	0.373854	1.22404	0.220938	0.996063
Txk	9.71797	-0.650825	0.533169	-1.22067	0.22221	0.996063
Gzmb	31.5058	0.473836	0.38819	1.22063	0.222226	0.996063
Gzma	48.8404	-0.408088	0.336366	-1.21323	0.225043	0.996063
Tab1	302.609	0.363331	0.300041	1.21094	0.22592	0.996063
Cd74	5052.1	0.497827	0.411624	1.20942	0.226501	0.996063
Alcam	213.197	0.463519	0.38404	1.20695	0.22745	0.996063
Irf4	21.2023	-0.56329	0.468312	-1.20281	0.22905	0.996063
Traf3	133.241	0.338493	0.282117	1.19983	0.230205	0.996063
H2-Ea-ps	22.7509	0.441188	0.370117	1.19202	0.233253	0.996063
Egfr	387.42	0.37829	0.319758	1.18305	0.236789	0.996063
H2-M3	68.1792	0.392045	0.333173	1.1767	0.239315	0.996063
Fcer1g	253.786	0.352767	0.299995	1.17591	0.239631	0.996063
Gbp5	30.2682	-0.46085	0.393727	-1.17048	0.241807	0.996063
Fpr2	29.1834	-0.466139	0.398255	-1.17045	0.241819	0.996063
Card11	40.6112	0.41259	0.35337	1.16759	0.242974	0.996063
Ptgs2	280.834	1.27446	1.09298	1.16605	0.243596	0.996063
Tcf7	73.5434	0.3365	0.288651	1.16577	0.243708	0.996063
Cd200r1	47.8493	-0.579565	0.498173	-1.16338	0.244675	0.996063
Tgfbr1	567.086	0.29701	0.257592	1.15302	0.2489	0.996063
Klra3	15.2863	0.586946	0.512099	1.14616	0.251731	0.996063
C9	17.1955	-0.537883	0.46941	-1.14587	0.251849	0.996063
Csf3	40.1303	0.564103	0.492362	1.14571	0.251916	0.996063
Map2k4	420.113	0.323615	0.283695	1.14071	0.253989	0.996063
Cxcl15	59.6972	0.571521	0.502471	1.13742	0.255362	0.996063
Mapk11	59.9172	0.360345	0.317345	1.1355	0.256167	0.996063
Tnfrsf10b	123.386	0.344863	0.30563	1.12837	0.259165	0.996063
Il1r2	54.7932	-0.461431	0.415695	-1.11002	0.266989	0.996063
Mfge8	1337.85	-0.897418	0.809634	-1.10842	0.267679	0.996063
Il5	13.9708	-0.646311	0.583328	-1.10797	0.267874	0.996063
Cd53	30.3108	0.418602	0.378859	1.1049	0.269203	0.996063
Cyld	147.277	0.35815	0.324234	1.1046	0.269331	0.996063
Fcgr4	104.834	0.398511	0.362296	1.09996	0.271349	0.996063
Siglec1	48.3118	-0.461819	0.419955	-1.09969	0.271469	0.996063
Thbs1	1261.95	-0.522882	0.475531	-1.09957	0.271518	0.996063
Msr1	131.344	-0.423257	0.38525	-1.09866	0.271918	0.996063
Mrc1	280.933	-0.879194	0.801547	-1.09687	0.272698	0.996063
Ctsw	38.1533	0.354484	0.323454	1.09593	0.273108	0.996063
Cd22	17.4506	0.48085	0.440696	1.09111	0.275222	0.996063
C4b	1251.19	-0.490986	0.450237	-1.09051	0.27549	0.996063
Ccr5	67.5644	0.532315	0.489033	1.08851	0.276372	0.996063
Bcl2	164.989	0.384137	0.355768	1.07974	0.280258	0.996063
Ewsr1	1588.32	0.343761	0.31907	1.07738	0.281308	0.996063
Il13ra1	770.493	0.291273	0.271857	1.07142	0.28398	0.996063
Blk	11.6949	-0.577814	0.540664	-1.06871	0.2852	0.996063
Pdgfc	748.284	0.387878	0.365051	1.06253	0.287995	0.996063
Cd59b	26.1892	0.445145	0.41935	1.06151	0.288457	0.996063
Isg15	543.418	-0.473551	0.447438	-1.05836	0.289891	0.996063
Sh2d1a	18.4305	-0.465979	0.440411	-1.05806	0.29003	0.996063
Crebbp	549.853	0.317845	0.300785	1.05672	0.29064	0.996063
Cxcr2	28.6555	-0.405941	0.384887	-1.0547	0.291561	0.996063
Sf3a3	462.423	0.290956	0.277374	1.04897	0.294193	0.996063
Mst1r	17.2436	-0.469931	0.450376	-1.04342	0.296754	0.996063
Irak3	96.5941	0.29865	0.288052	1.03679	0.299834	0.996063
Xcl1	56.0108	0.321223	0.310726	1.03378	0.301238	0.996063
Ccl20	23.4634	-0.496165	0.48335	-1.02651	0.30465	0.996063
H2-Eb1	505.086	0.40517	0.396037	1.02306	0.306279	0.996063
Fas	144.235	-0.312964	0.309055	-1.01265	0.311229	0.996063
S100a8	2197.52	0.336702	0.332603	1.01232	0.311384	0.996063
Ikbkb	458.217	0.267698	0.265676	1.00761	0.313641	0.996063
Defb1	29.6378	0.413768	0.411322	1.00594	0.314442	0.996063
Ifit3	832.243	-0.768684	0.765316	-1.0044	0.315185	0.996063
Gzmk	18.6731	-0.406377	0.404894	-1.00366	0.315542	0.996063
Ccl8	909.024	-1.01497	1.01374	-1.00121	0.316726	0.996063
G6pdx	376.242	-0.270554	0.271996	-0.994698	0.319883	0.996063
Cd3g	31.0782	-0.37808	0.382004	-0.989728	0.322307	0.996063
Klra20	10.7532	-0.585199	0.591388	-0.989535	0.322402	0.996063
Hras	31.2188	0.409227	0.414293	0.987771	0.323265	0.996063
Slamf7	44.3679	0.344065	0.350209	0.982454	0.325876	0.996063
Nefl	20.2635	0.407723	0.415577	0.981101	0.326543	0.996063
Creb5	92.5077	-0.336527	0.344292	-0.977448	0.328347	0.996063
H2-Dma	121.502	0.297401	0.304772	0.975813	0.329157	0.996063
Ccl5	44.3135	-0.433777	0.446838	-0.970771	0.331662	0.996063
Ccl9	450.339	-0.488313	0.503036	-0.970731	0.331682	0.996063
Polr2a	1029.64	0.335142	0.345918	0.968848	0.332621	0.996063
Il3	10.3265	-0.487605	0.50472	-0.966091	0.333999	0.996063
Hcst	46.2612	0.318926	0.330957	0.963649	0.335222	0.996063
Socs3	44.5348	0.323802	0.336592	0.961999	0.33605	0.996063
Cxcl5	70.6123	-0.38849	0.404163	-0.96122	0.336442	0.996063
Oas3	37.7801	-0.409148	0.427104	-0.957961	0.338082	0.996063
Chuk	431.943	0.25523	0.266544	0.957554	0.338288	0.996063
Mbl2	15.5174	0.460581	0.481424	0.956704	0.338717	0.996063
Il1rn	82.0019	0.318274	0.33306	0.955606	0.339271	0.996063
Cxcl13	25.1356	-0.417836	0.438087	-0.953775	0.340198	0.996063
Aicda	14.9691	0.431332	0.453067	0.952027	0.341083	0.996063
Il27	12.2725	-0.502724	0.528059	-0.952022	0.341086	0.996063
Cd3d	40.8838	-0.32881	0.345888	-0.950627	0.341794	0.996063
Xcr1	26.4528	-0.341809	0.359568	-0.950609	0.341803	0.996063
Bax	174.448	0.288404	0.303667	0.94974	0.342244	0.996063
Atg10	180.941	0.260495	0.276207	0.943117	0.345621	0.996063
Atg16l1	247.184	0.282288	0.299569	0.942313	0.346032	0.996063
Bcl2l1	356.264	0.287085	0.305562	0.93953	0.347459	0.996063
Cd3eap	91.1256	-0.286644	0.3059	-0.937053	0.348732	0.996063
Usp9y	6.87112	-0.57977	0.61879	-0.936942	0.348788	0.996063
Pik3cg	148.364	0.275767	0.294423	0.936635	0.348947	0.996063
Il2ra	32.934	-0.352848	0.377816	-0.933916	0.350347	0.996063
Il3ra	47.9104	-0.386377	0.414027	-0.933216	0.350708	0.996063
Dpp4	220.905	0.324156	0.347764	0.932116	0.351277	0.996063
Ebi3	19.7602	0.380889	0.409646	0.929798	0.352476	0.996063
Csf2	19.1838	-0.363567	0.391206	-0.929349	0.352708	0.996063
Oasl1	105.822	-0.423325	0.457521	-0.925258	0.354832	0.996063
Ctsg	16.1307	0.430777	0.467513	0.921421	0.356831	0.996063
Jak2	371.693	0.222138	0.241147	0.921172	0.35696	0.996063
Mill2	84.1906	0.321265	0.349247	0.919878	0.357637	0.996063
Gfi1	29.2249	-0.351871	0.383036	-0.918639	0.358285	0.996063
Bst2	1351.84	-0.417655	0.454763	-0.918402	0.358408	0.996063
Ccl28	20.1625	0.422926	0.461318	0.916777	0.359259	0.996063
Tapbp	523.537	0.237784	0.259473	0.916412	0.359451	0.996063
Tank	586.296	0.320297	0.350468	0.913912	0.360763	0.996063
Cd163	58.7484	-0.462696	0.512253	-0.903256	0.36639	0.996063
Reps1	282.991	0.259149	0.28701	0.902927	0.366565	0.996063
Rag1	16.1056	0.449019	0.498877	0.90006	0.368088	0.996063
Il1a	29.131	0.3638	0.404538	0.899297	0.368494	0.996063
Il7	24.1149	-0.380841	0.42433	-0.897511	0.369446	0.996063
Dmbt1	211.669	0.782302	0.882543	0.886419	0.375392	0.996063
Cfp	174.619	-0.619452	0.699885	-0.885077	0.376115	0.996063
Icam1	89.7696	-0.262349	0.296563	-0.884633	0.376355	0.996063
Cr2	17.0068	0.4006	0.452977	0.884372	0.376495	0.996063
Il25	34.7421	0.366566	0.415637	0.881938	0.37781	0.996063
Ciita	41.1759	0.323456	0.368329	0.878171	0.379851	0.996063
Ccl25	44.1049	0.320534	0.365023	0.87812	0.379879	0.996063
Twist1	49.1041	-0.377774	0.430358	-0.877813	0.380045	0.996063
Akt3	192.721	0.233186	0.266113	0.876264	0.380886	0.996063
Psen1	472.521	0.228379	0.260747	0.875865	0.381103	0.996063
Ltk	24.2459	-0.339212	0.38924	-0.871472	0.383497	0.996063
Fadd	100.8	0.249472	0.287701	0.867121	0.385876	0.996063
Myc	892.517	-0.267592	0.309028	-0.865915	0.386537	0.996063
Mapk14	557.728	0.266707	0.310242	0.859676	0.389968	0.996063
Tnfaip3	96.4858	0.237228	0.276537	0.857853	0.390974	0.996063
Ccl26	6.53057	0.534136	0.624353	0.855503	0.392273	0.996063
Nfatc3	136.074	0.222543	0.260817	0.853256	0.393517	0.996063
Cd2	22.8462	-0.354449	0.415779	-0.852494	0.39394	0.996063
Ms4a1	34.3242	-0.378466	0.443981	-0.852437	0.393971	0.996063
Irf8	89.9354	0.236363	0.277336	0.852261	0.394069	0.996063
Foxp3	7.42883	-0.499139	0.589755	-0.84635	0.397357	0.996063
Tlr1	43.4567	0.330047	0.393359	0.839047	0.401443	0.996063
Cd244	46.993	0.30604	0.365225	0.837951	0.402058	0.996063
Ifitm1	58.4683	-0.334696	0.399998	-0.836744	0.402737	0.996063
Masp2	22.404	-0.316894	0.380016	-0.833896	0.404339	0.996063
Fcer2a	45.7146	0.308525	0.370366	0.833028	0.404829	0.996063
Klra7	19.605	-0.424306	0.510606	-0.830986	0.405982	0.996063
Havcr2	36.9873	0.379564	0.458194	0.828393	0.407448	0.996063
Casp3	530.993	-0.305971	0.371623	-0.823335	0.410318	0.996063
Tpsab1	26.5137	-0.316579	0.384916	-0.822464	0.410813	0.996063
Bst1	53.7543	-0.304955	0.373842	-0.815732	0.414653	0.996063
Ccl11	124.138	-0.390164	0.48021	-0.812486	0.416513	0.996063
Hamp	18.5125	0.337699	0.415795	0.812178	0.41669	0.996063
Klrc1	30.3158	0.293326	0.362287	0.80965	0.418141	0.996063
H2-Q2	81.3119	0.354648	0.439198	0.80749	0.419384	0.996063
Klrb1	18.1574	-0.361395	0.447744	-0.807147	0.419582	0.996063
Herc6	132.56	-0.276279	0.342499	-0.806657	0.419864	0.996063
Il1rl1	36.3054	-0.301216	0.373696	-0.806048	0.420215	0.996063
Atg12	299.032	0.187963	0.233301	0.805666	0.420436	0.996063
Tnfsf18	28.2742	-0.331525	0.412061	-0.804552	0.421078	0.996063
Tlr2	118.579	0.260463	0.32414	0.803551	0.421656	0.996063
Tie1	87.2556	-0.222258	0.278316	-0.79858	0.424534	0.996063
Il6	24.2293	-0.319519	0.401013	-0.796779	0.425579	0.996063
Jam3	45.3595	-0.297565	0.375495	-0.792461	0.428092	0.996063
Il17f	23.0854	0.403455	0.51008	0.790964	0.428965	0.996063
Nod2	39.2778	0.26934	0.340552	0.790894	0.429006	0.996063
Igf2r	645.058	0.302495	0.382825	0.790166	0.429431	0.996063
Pla2g6	147.058	0.246967	0.312711	0.78976	0.429668	0.996063
Psen2	128.106	0.190282	0.240997	0.789563	0.429783	0.996063
Xbp1	8245.18	0.281701	0.357367	0.788269	0.430539	0.996063
Ccl22	27.9814	0.355694	0.454208	0.783108	0.433564	0.996063
Klra4	13.5447	-0.372907	0.476411	-0.782742	0.433779	0.996063
Dll4	68.9686	0.255863	0.328915	0.777902	0.436627	0.996063
Itk	14.4986	-0.388395	0.500696	-0.77571	0.43792	0.996063
Cd8b1	19.5918	-0.315266	0.406494	-0.775574	0.438	0.996063
Map3k7	373.87	0.218994	0.283166	0.773377	0.439299	0.996063
Atf2	333.503	0.196136	0.254314	0.771236	0.440567	0.996063
Ambp	22.2691	-0.298854	0.387876	-0.77049	0.441009	0.996063
Zbp1	604.833	-0.254231	0.331031	-0.767997	0.442489	0.996063
Itch	807.689	0.212856	0.278484	0.764336	0.444667	0.996063
Ripk2	118.902	0.330847	0.433185	0.763754	0.445014	0.996063
Gzmm	15.1182	-0.401852	0.526559	-0.763167	0.445364	0.996063
Ctsl	824.716	-0.238868	0.313117	-0.762874	0.445539	0.996063
Notch1	408.153	-0.233087	0.305561	-0.762815	0.445574	0.996063
Irf2	271.864	0.201829	0.267348	0.754929	0.450292	0.996063
Mx2	109.959	-0.347629	0.460741	-0.7545	0.450549	0.996063
Relb	143.576	-0.221762	0.294131	-0.753956	0.450875	0.996063
Clec4a2	68.9984	-0.299935	0.399701	-0.750397	0.453016	0.996063
Cd38	124.336	0.24518	0.32761	0.748389	0.454226	0.996063
Gata3	1285.44	-0.24091	0.322777	-0.746366	0.455446	0.996063
Cd274	49.196	0.298499	0.408257	0.731154	0.464685	0.996063
Tnfrsf1b	121.799	0.295892	0.405379	0.729915	0.465442	0.996063
Tnfsf13	55.4603	0.228218	0.314084	0.726614	0.467462	0.996063
Il13ra2	10.6401	0.374199	0.516141	0.724994	0.468456	0.996063
Ifi35	748.645	-0.199635	0.275769	-0.723919	0.469115	0.996063
Cxcl1	54.8932	0.325128	0.449643	0.723081	0.46963	0.996063
Il1rl2	61.9936	-0.295107	0.412041	-0.716206	0.473864	0.996063
Il10	14.9946	-0.368786	0.515092	-0.715962	0.474015	0.996063
Myd88	350.262	-0.215776	0.301493	-0.715692	0.474182	0.996063
Gpr44	37.8277	-0.280082	0.391347	-0.715687	0.474185	0.996063
Hspb2	50.1105	-0.253429	0.356317	-0.711244	0.476933	0.996063
Il21r	41.5833	0.265307	0.373034	0.711215	0.476951	0.996063
Tbx21	25.3983	-0.260294	0.366605	-0.710012	0.477697	0.996063
Runx1	723.409	0.249893	0.353309	0.707292	0.479385	0.996063
Cd40lg	32.092	-0.25648	0.363027	-0.706504	0.479875	0.996063
Erbb2	456.92	0.257204	0.365993	0.702756	0.482208	0.996063
Cd70	25.5284	-0.291226	0.41472	-0.702224	0.48254	0.996063
C8b	22.9243	0.282441	0.402495	0.701725	0.482851	0.996063
H60a	28.1156	0.256357	0.365831	0.700754	0.483457	0.996063
Rsad2	166.142	-0.556403	0.797346	-0.697819	0.485291	0.996063
Ifnar1	489.414	0.210258	0.301441	0.697511	0.485483	0.996063
Bid	313.822	-0.221007	0.318144	-0.694675	0.487259	0.996063
Pnma1	22.3223	0.274027	0.394927	0.693867	0.487766	0.996063
Irak4	222.378	0.204628	0.295589	0.692271	0.488767	0.996063
Il11ra1	44.55	0.256472	0.372622	0.688289	0.491271	0.996063
Cyfip2	29.0738	-0.283631	0.413264	-0.686318	0.492513	0.996063
Plaur	102.784	0.221046	0.322347	0.685741	0.492876	0.996063
Igll1	21.995	-0.287943	0.423674	-0.679633	0.496737	0.996063
Traf6	260.203	0.188646	0.278329	0.677782	0.49791	0.996063
Smad4	583.944	0.183325	0.271442	0.675374	0.499438	0.996063
Pparg	33.4938	-0.349316	0.519459	-0.672461	0.501291	0.996063
Cdh1	2837.3	0.206752	0.3077	0.671925	0.501631	0.996063
Tnfrsf14	65.8638	0.200368	0.29895	0.67024	0.502705	0.996063
Mapk8	253.878	0.206903	0.309003	0.669584	0.503123	0.996063
Irf7	1231.49	-0.334602	0.50107	-0.667775	0.504277	0.996063
Ly96	188.879	0.172497	0.259175	0.66556	0.505692	0.996063
Slc11a1	49.3495	-0.230247	0.349064	-0.659612	0.509503	0.996063
Slamf6	11.1738	-0.333742	0.506548	-0.658856	0.509988	0.996063
Cd8a	18.3466	0.289675	0.443037	0.653839	0.513216	0.996063
Ifi44	1217.71	-0.288379	0.441575	-0.653068	0.513712	0.996063
Lbp	843.646	-0.238868	0.367059	-0.650763	0.5152	0.996063
Atm	280.796	0.176688	0.275539	0.641245	0.521364	0.996063
Il34	63.293	0.204869	0.319671	0.640874	0.521605	0.996063
Lyve1	62.0102	-0.510101	0.79711	-0.639938	0.522213	0.996063
Msln	13.1521	-0.317271	0.498471	-0.636487	0.524459	0.996063
Il1rap	645.656	0.237004	0.373007	0.635388	0.525175	0.996063
H2-Q10	36.6408	0.313153	0.492857	0.635383	0.525178	0.996063
C1qb	1343.31	0.213883	0.3368	0.635044	0.5254	0.996063
Prf1	89.1326	0.266235	0.420025	0.633855	0.526176	0.996063
Il15ra	82.8436	0.215187	0.339929	0.633035	0.526711	0.996063
Cd44	21.276	-0.253768	0.403539	-0.628855	0.529444	0.996063
Apoe	7724.89	0.239937	0.382174	0.627822	0.53012	0.996063
Ccl4	31.7029	0.230745	0.368046	0.626945	0.530695	0.996063
Il2	19.5943	-0.288037	0.460433	-0.625577	0.531592	0.996063
C1qa	1045.46	0.21705	0.348277	0.62321	0.533147	0.996063
Lta	15.1307	0.304896	0.489692	0.622627	0.53353	0.996063
Ikbke	81.8541	0.203049	0.326465	0.621963	0.533966	0.996063
Cxcl11	26.9326	0.24192	0.390737	0.619137	0.535826	0.996063
Il1r1	98.5865	0.292688	0.474826	0.61641	0.537624	0.996063
C3	420.168	-0.498681	0.809355	-0.616146	0.537798	0.996063
Ccr7	33.6253	-0.235855	0.383862	-0.614428	0.538933	0.996063
Irgm2	120.438	-0.195385	0.318019	-0.614382	0.538963	0.996063
Tbp	190.326	0.222095	0.361818	0.613829	0.539328	0.996063
Abcb1a	33.3386	0.225102	0.367683	0.612218	0.540394	0.996063
Cx3cr1	233.027	0.215339	0.351883	0.611961	0.540563	0.996063
F2rl1	242.048	-0.184132	0.301585	-0.610547	0.5415	0.996063
Mavs	183.197	0.148411	0.243425	0.609676	0.542077	0.996063
Stat2	291.044	-0.187591	0.308351	-0.608367	0.542944	0.996063
Ccr6	18.939	0.257206	0.424366	0.606095	0.544452	0.996063
Fn1	964.932	-0.315185	0.523703	-0.60184	0.547281	0.996063
Klra6	15.6872	-0.289847	0.481691	-0.601727	0.547356	0.996063
Tnfrsf4	22.2348	0.23531	0.391448	0.601128	0.547755	0.996063
C8g	20.5612	-0.235448	0.393118	-0.598926	0.549223	0.996063
Adora2a	18.8181	0.258185	0.431434	0.598434	0.54955	0.996063
Tnfrsf17	22.5349	0.224607	0.37658	0.596441	0.550881	0.996063
Il24	9.21395	-0.353787	0.594247	-0.595353	0.551607	0.996063
Timd4	34.4672	-0.301199	0.50656	-0.594598	0.552112	0.996063
Spn	33.4222	0.234544	0.397382	0.590222	0.555042	0.996063
Tnfrsf9	14.7387	-0.291226	0.494596	-0.588815	0.555986	0.996063
Cdh5	146.063	0.166875	0.283973	0.587646	0.55677	0.996063
Cxcr5	10.7913	-0.287366	0.489362	-0.587227	0.557051	0.996063
Il12rb2	11.4477	-0.286977	0.489027	-0.586832	0.557317	0.996063
Ddx58	832.521	-0.207515	0.354099	-0.586038	0.55785	0.996063
Map4k2	58.5324	-0.191951	0.327878	-0.585433	0.558257	0.996063
Ikzf1	160.642	0.274819	0.469479	0.585371	0.558298	0.996063
Rora	211.976	0.145957	0.250626	0.582371	0.560317	0.996063
Sele	15.9141	0.243807	0.419806	0.580761	0.561402	0.996063
Elane	19.9351	0.262043	0.451274	0.580674	0.56146	0.996063
Gusb	295.216	0.170871	0.296074	0.577123	0.563856	0.996063
Casp1	823.046	-0.22724	0.396307	-0.573394	0.566378	0.996063
Zfp13	46.5776	0.198742	0.348328	0.570559	0.568299	0.996063
Bcl10	543.528	0.179738	0.315051	0.570504	0.568336	0.996063
Eng	126.005	0.165695	0.291191	0.569024	0.56934	0.996063
Aire	20.7276	-0.236621	0.417541	-0.566702	0.570917	0.996063
Edc3	154.753	0.159137	0.281384	0.565549	0.5717	0.996063
Ikzf2	74.527	0.167802	0.296738	0.565487	0.571742	0.996063
Ccr1	97.4742	-0.153138	0.271181	-0.564706	0.572274	0.996063
Mapk3	1187.26	-0.163372	0.289544	-0.56424	0.572591	0.996063
Chil3	80.206	-0.222603	0.395635	-0.562647	0.573675	0.996063
Cxcl3	9.13917	0.305537	0.545584	0.560018	0.575467	0.996063
Flt3l	23.4784	-0.219811	0.392615	-0.559865	0.575571	0.996063
Map3k5	201.712	-0.177734	0.318103	-0.55873	0.576346	0.996063
Cxcl9	64.0152	0.255617	0.458249	0.557813	0.576972	0.996063
Ets1	344.276	-0.191799	0.34671	-0.553198	0.580128	0.996063
Ltb	40.0591	0.180915	0.330631	0.547182	0.584254	0.996063
Mpo	18.8686	0.234856	0.430693	0.545297	0.58555	0.996063
Lck	27.5352	0.22302	0.409188	0.54503	0.585733	0.996063
Ms4a2	19.6999	-0.250581	0.459882	-0.54488	0.585836	0.996063
H2-Q1	32.8611	-0.236306	0.436633	-0.5412	0.588369	0.996063
Tfeb	165.353	0.14866	0.275979	0.538663	0.59012	0.996063
Tnfsf15	16.0973	-0.243296	0.451879	-0.538409	0.590295	0.996063
Mertk	66.0513	-0.161318	0.299831	-0.538031	0.590556	0.996063
Muc1	1467.38	-0.192618	0.358531	-0.537244	0.591099	0.996063
Pvrl2	266.312	-0.162914	0.303289	-0.537158	0.591158	0.996063
Thbd	88.5266	-0.257654	0.480498	-0.536222	0.591805	0.996063
Ccr8	24.597	-0.196304	0.36622	-0.536028	0.591939	0.996063
Il13	24.5073	-0.236286	0.441026	-0.535763	0.592122	0.996063
Jak1	829.987	-0.183787	0.344914	-0.53285	0.594138	0.996063
Tnfsf14	23.9138	0.209411	0.394545	0.530765	0.595582	0.996063
Itga6	2562.88	0.208715	0.394284	0.529352	0.596561	0.996063
Nfatc2	29.6011	0.192357	0.363744	0.528826	0.596926	0.996063
Cd84	144.319	0.208105	0.394123	0.528019	0.597486	0.996063
Ccnd3	220.946	0.131312	0.249087	0.527174	0.598072	0.996063
Epsti1	9.54862	-0.268522	0.511171	-0.525307	0.59937	0.996063
Tnfsf13b	26.709	0.232545	0.443316	0.524558	0.59989	0.996063
Prg2	26.0477	0.223111	0.427345	0.522086	0.601611	0.996063
Tap1	371.703	0.130963	0.252283	0.519113	0.603682	0.996063
Cxcl16	593.392	0.129977	0.250605	0.518652	0.604004	0.996063
Raet1	54.7216	0.186057	0.360794	0.51569	0.606071	0.996063
Cd160	24.69	0.214424	0.416325	0.51504	0.606525	0.996063
Lcn2	104847	-0.204292	0.398898	-0.512142	0.608552	0.996063
H2-DMb2	29.9112	0.195046	0.383895	0.50807	0.611404	0.996063
Tigit	21.4659	-0.217027	0.427297	-0.507906	0.611519	0.996063
Kit	451.937	-0.175297	0.345362	-0.507576	0.611751	0.996063
Lag3	22.2842	0.224615	0.446854	0.502658	0.615205	0.996063
Anxa1	2316.24	0.22188	0.441831	0.502184	0.615538	0.996063
Tnfrsf11b	32.5861	0.216802	0.432901	0.500812	0.616504	0.996063
Tek	54.4978	-0.223517	0.446713	-0.500359	0.616822	0.996063
Klra21	10.3567	-0.255911	0.512406	-0.49943	0.617476	0.996063
Cd1d2	52.3125	0.1761	0.353104	0.498719	0.617978	0.996063
Lrp1	419.58	-0.215932	0.433595	-0.498004	0.618481	0.996063
Cmah	60.3718	-0.384842	0.777503	-0.494972	0.62062	0.996063
Ccr4	14.2497	-0.250034	0.508007	-0.492187	0.622587	0.996063
Il9	20.9462	0.22308	0.45501	0.490276	0.623939	0.996063
Cxcl2	22.029	-0.198737	0.406404	-0.489012	0.624833	0.996063
Il10ra	69.5705	0.172058	0.352332	0.488341	0.625308	0.996063
Fyn	238.945	0.180842	0.371357	0.486976	0.626276	0.996063
Cd27	9.56886	-0.258347	0.531546	-0.486029	0.626946	0.996063
Isg20	194.055	-0.138718	0.28673	-0.483794	0.628532	0.996063
Ncr1	51.6493	-0.140725	0.291624	-0.482555	0.629412	0.996063
Cd33	74.2026	0.143388	0.297525	0.481936	0.629851	0.996063
Nup107	387.751	0.15628	0.32494	0.480951	0.630551	0.996063
Cfb	190.617	-0.364266	0.760549	-0.478951	0.631974	0.996063
Cd7	41.8474	0.182132	0.380573	0.478573	0.632242	0.996063
Klrb1c	24.3834	0.208069	0.435161	0.478142	0.632549	0.996063
H2-D1	6742.98	0.136096	0.28505	0.477444	0.633046	0.996063
Cxcr4	441.144	-0.221193	0.463723	-0.476994	0.633367	0.996063
St6gal1	140.808	0.134159	0.28308	0.473926	0.635552	0.996063
Osm	27.5804	-0.187876	0.396805	-0.473473	0.635876	0.996063
Zap70	20.6219	0.204891	0.434043	0.472052	0.63689	0.996063
Tap2	211.964	0.120237	0.254745	0.471989	0.636935	0.996063
C2	75.6099	0.204599	0.436716	0.468494	0.639432	0.996063
Il4	20.4505	-0.233791	0.499423	-0.468121	0.639698	0.996063
Masp1	21.7391	0.18752	0.400939	0.467701	0.639999	0.996063
Anp32b	2400.67	-0.163038	0.348851	-0.467358	0.640244	0.996063
Il4ra	224.273	0.133232	0.286339	0.465294	0.641721	0.996063
Tlr7	62.7803	0.161455	0.347072	0.465191	0.641794	0.996063
Csf1r	546.711	0.16864	0.36294	0.464649	0.642183	0.996063
C6	45.2347	-0.349261	0.756821	-0.461484	0.644451	0.996063
Lcp1	2218.48	-0.153536	0.333039	-0.461017	0.644787	0.996063
Itgal	56.6525	0.131054	0.285431	0.459147	0.646129	0.996063
Ifi44l	23.0506	0.187155	0.408562	0.458081	0.646894	0.996063
Ncam1	299.481	-0.213434	0.466437	-0.457584	0.647252	0.996063
Nfkb1	360.861	0.174572	0.382736	0.456116	0.648307	0.996063
Ecsit	86.502	0.131931	0.291863	0.452031	0.651247	0.996063
Inpp5d	45.7734	0.16527	0.365729	0.45189	0.651348	0.996063
Tnfsf10	165.151	0.135455	0.300939	0.450105	0.652634	0.996063
Lilra5	33.6445	0.181853	0.404554	0.449514	0.653061	0.996063
Rel	54.9852	-0.14942	0.334137	-0.447181	0.654744	0.996063
Sap130	210.732	0.134395	0.300617	0.447064	0.654829	0.996063
Eif2b4	257.629	0.134411	0.301124	0.446364	0.655334	0.996063
Vwf	67.669	-0.187751	0.420733	-0.446249	0.655418	0.996063
Ticam1	43.2498	0.140742	0.319081	0.441086	0.659151	0.996063
Psmb8	1357.66	0.113454	0.257555	0.440504	0.659572	0.996063
Fap	90.2596	0.203751	0.463794	0.439314	0.660434	0.996063
Fcgr3	182.773	0.148881	0.3403	0.4375	0.661749	0.996063
Irak2	277.133	0.128909	0.296026	0.435465	0.663225	0.996063
Card9	22.8292	0.157344	0.364153	0.432084	0.665681	0.996063
Atg5	230.649	0.122767	0.286807	0.428048	0.668616	0.996063
C3ar1	255.266	0.150608	0.352483	0.427278	0.669177	0.996063
C8a	9.49505	0.245427	0.574603	0.427124	0.669289	0.996063
Cd1d1	527.147	0.173714	0.408811	0.424925	0.670891	0.996063
Slc7a11	29.6969	-0.151077	0.356096	-0.424258	0.671378	0.996063
Pla2g1b	14.2447	-0.196136	0.4632	-0.423437	0.671976	0.996063
Tnfrsf11a	468.399	0.12827	0.303328	0.422875	0.672386	0.996063
Il18	55.9612	0.16019	0.37897	0.422699	0.672515	0.996063
Ccr3	23.7653	-0.210177	0.499574	-0.420712	0.673966	0.996063
Tdo2	23.1857	0.167633	0.399854	0.419235	0.675044	0.996063
Lamp1	3216.09	0.133838	0.325175	0.411588	0.680641	0.996063
Ccl12	77.6238	-0.149478	0.371242	-0.402642	0.687211	0.996063
Vhl	114.515	-0.108056	0.26876	-0.402053	0.687645	0.996063
Mmp9	25.1743	-0.214284	0.539256	-0.39737	0.691095	0.996063
Creb1	383.822	0.120822	0.304337	0.397	0.691367	0.996063
Fcer1a	28.4953	0.162338	0.409017	0.396897	0.691443	0.996063
Il2rg	28.3952	-0.170164	0.429546	-0.39615	0.691995	0.996063
Itgb2	119.957	0.13375	0.337937	0.395783	0.692265	0.996063
Ifnb1	19.6149	-0.199329	0.504842	-0.394833	0.692966	0.996063
Ubc	6552.88	-0.0984447	0.249811	-0.394077	0.693524	0.996063
Blnk	322.79	0.115749	0.294097	0.393572	0.693897	0.996063
Ifi27	3062.93	0.140769	0.35793	0.393285	0.694109	0.996063
Icosl	64.1077	0.115878	0.29475	0.393139	0.694217	0.996063
Tbk1	220.991	0.108037	0.274873	0.393043	0.694288	0.996063
Pik3cd	68.5394	0.126839	0.323229	0.392411	0.694754	0.996063
Hsd11b1	114.12	-0.280359	0.718035	-0.390453	0.696202	0.996063
Pou2f2	9.55757	0.213563	0.547898	0.389786	0.696694	0.996063
Sh2b2	28.5865	0.153555	0.397191	0.386602	0.699051	0.996063
Tnfrsf13b	31.9973	-0.137663	0.358013	-0.38452	0.700593	0.996063
Ptgdr2	23.2603	-0.158253	0.416972	-0.379529	0.704295	0.996063
Cd68	344.262	-0.117192	0.31007	-0.377954	0.705465	0.996063
Ifnl2	44.5728	0.177778	0.471277	0.377225	0.706006	0.996063
Tnfsf4	17.6309	-0.155264	0.415057	-0.374078	0.708347	0.996063
Mefv	18.5923	-0.170346	0.457099	-0.372667	0.709396	0.996063
Mr1	373.996	0.112304	0.303013	0.370625	0.710917	0.996063
Nrp1	202.811	0.119748	0.32354	0.370117	0.711296	0.996063
Il12b	33.4014	-0.151075	0.409684	-0.36876	0.712307	0.996063
Selplg	144.07	0.116314	0.315445	0.36873	0.712329	0.996063
Itgae	38.2958	0.136812	0.371108	0.368658	0.712383	0.996063
Pycard	45.3908	0.129948	0.352715	0.368422	0.712559	0.996063
Colec12	162.276	-0.126662	0.344848	-0.367297	0.713397	0.996063
Hck	92.7156	-0.101278	0.27617	-0.366722	0.713827	0.996063
Sdha	662.874	0.106269	0.290735	0.365517	0.714725	0.996063
Prdm1	30.9538	-0.149645	0.409752	-0.365207	0.714957	0.996063
Cd247	43.1513	-0.138067	0.378907	-0.364382	0.715573	0.996063
Ptprc	155.898	0.129205	0.356587	0.362338	0.7171	0.996063
Il16	46.3289	0.119102	0.329159	0.361838	0.717473	0.996063
Il6st	120.222	0.10818	0.299119	0.361664	0.717603	0.996063
Vegfc	69.3794	0.114504	0.31753	0.360608	0.718392	0.996063
Cspg4	36.5091	-0.138586	0.384778	-0.360172	0.718718	0.996063
Irak1	244.052	0.104378	0.28995	0.359987	0.718857	0.996063
Ep300	318.812	0.115252	0.320648	0.359434	0.71927	0.996063
Cd9	4503.62	-0.120076	0.335313	-0.358102	0.720267	0.996063
Birc5	187.407	0.128692	0.35968	0.357796	0.720496	0.996063
Tnfrsf13c	16.9748	-0.167469	0.471217	-0.355396	0.722293	0.996063
Tmem173	144.343	0.0995974	0.280476	0.355101	0.722514	0.996063
Ifna2	15.8998	0.16479	0.464074	0.355094	0.722519	0.996063
Spink5	81.5514	-0.113038	0.321983	-0.351069	0.725537	0.996063
Tgfb1	457.383	-0.113453	0.323193	-0.351037	0.72556	0.996063
Lif	114.327	0.118918	0.339268	0.350514	0.725953	0.996063
Ctla4	34.4284	-0.124768	0.356206	-0.350269	0.726137	0.996063
Ltbr	336.037	0.106212	0.306176	0.3469	0.728667	0.996063
Cxcr3	30.5605	-0.141503	0.409199	-0.345804	0.72949	0.996063
Il1b	95.0826	-0.154623	0.451254	-0.342652	0.73186	0.996063
Ly9	33.041	-0.141986	0.414756	-0.342336	0.732098	0.996063
Jun	457.162	-0.101454	0.297938	-0.340519	0.733466	0.996063
Ccl24	32.9144	-0.301861	0.888246	-0.339839	0.733978	0.996063
Litaf	1204.92	-0.118746	0.349993	-0.339279	0.734399	0.996063
Tfrc	1911.6	-0.162233	0.482668	-0.336117	0.736783	0.996063
Lamp2	4073.5	0.0975611	0.290332	0.336032	0.736846	0.996063
Il17rb	27.9704	0.128513	0.387812	0.33138	0.740358	0.996063
Yy1	721.32	-0.11319	0.342261	-0.330714	0.740861	0.996063
Lyz2	5704.46	-0.180591	0.546271	-0.33059	0.740954	0.996063
Gtf3c1	326.595	0.0962951	0.292412	0.329314	0.741919	0.996063
Flt3	21.9604	0.134839	0.411073	0.328017	0.742899	0.996063
Atf1	117.822	0.0920669	0.282779	0.325579	0.744743	0.996063
Cd4	27.975	0.136833	0.421415	0.3247	0.745409	0.996063
Ncf4	110.556	0.106003	0.326787	0.32438	0.74565	0.996063
Ifna1	58.6891	0.134933	0.417664	0.323065	0.746646	0.996063
Usp18	211.72	-0.22648	0.704332	-0.321553	0.747792	0.996063
Thy1	244.863	-0.139138	0.436148	-0.319016	0.749715	0.996063
Btla	28.2438	0.121106	0.382782	0.316385	0.75171	0.996063
Ido1	36.0414	-0.145686	0.460568	-0.316319	0.751761	0.996063
H2-K1	3652.17	0.0996897	0.315962	0.315511	0.752373	0.996063
Cxcr1	15.1638	-0.165787	0.525771	-0.315321	0.752518	0.996063
App	3450.17	-0.0983577	0.312135	-0.315113	0.752676	0.996063
Btk	44.4596	-0.111375	0.353609	-0.314966	0.752787	0.996063
Igf1r	77.4219	-0.0903716	0.291488	-0.310036	0.756534	0.996063
Crp	19.9159	0.125522	0.406695	0.308638	0.757597	0.996063
Il12rb1	16.9169	0.139987	0.454227	0.308187	0.75794	0.996063
Icam2	52.0937	0.111345	0.362344	0.30729	0.758623	0.996063
Gpr183	40.3783	0.102856	0.335651	0.306437	0.759272	0.996063
Icos	25.6377	0.125212	0.410542	0.304991	0.760373	0.996063
Nlrc5	66.6643	0.105667	0.348301	0.303379	0.761601	0.996063
Lgals3	1838.19	-0.115607	0.381689	-0.302883	0.761979	0.996063
Klra5	17.3889	0.144008	0.476618	0.302146	0.762541	0.996063
Cd3e	26.5913	0.126577	0.418949	0.30213	0.762553	0.996063
Rpl19	23427.2	0.110683	0.370472	0.298763	0.765121	0.996063
Smpd3	35.6749	0.107323	0.364644	0.294324	0.768511	0.996063
Mnx1	18.6143	0.123103	0.420772	0.292564	0.769856	0.996063
Kdr	90.3783	0.0781693	0.267751	0.291948	0.770327	0.996063
Csf2rb	89.6967	0.0997766	0.342812	0.291053	0.77101	0.996063
Tnfsf8	14.0925	-0.134502	0.462534	-0.290795	0.771208	0.996063
Ccl19	51.1782	0.228898	0.790256	0.28965	0.772084	0.996063
Ulbp1	34.694	-0.0937747	0.326497	-0.287214	0.773948	0.996063
Nubp1	221.553	-0.0917726	0.320992	-0.285903	0.774953	0.996063
Trem2	198.757	-0.108407	0.379334	-0.285783	0.775045	0.996063
Csf3r	46.9501	0.0980084	0.344044	0.284872	0.775742	0.996063
Clec7a	77.7559	0.126858	0.44579	0.284568	0.775975	0.996063
Xaf1	545.778	-0.119442	0.422054	-0.283002	0.777175	0.996063
Il1rapl2	23.9859	-0.119818	0.423903	-0.282653	0.777443	0.996063
Tlr3	192.343	-0.094857	0.338609	-0.280138	0.779372	0.996063
Smad2	240.213	-0.0809066	0.289724	-0.279254	0.78005	0.996063
Ccr9	20.3949	0.111481	0.400575	0.278302	0.780781	0.996063
Tlr9	43.2569	0.098641	0.360063	0.273955	0.784119	0.996063
Ccl1	39.3724	-0.0986806	0.361016	-0.273341	0.784591	0.996063
Sbno2	352.273	0.0725798	0.267252	0.271578	0.785946	0.996063
Ifna4	25.7045	0.107232	0.406104	0.26405	0.791741	0.996063
Nos2	26.6049	-0.102445	0.388872	-0.263443	0.79221	0.996063
Pax5	12.4916	0.129384	0.492438	0.262742	0.79275	0.996063
Emr1	278.584	-0.0998196	0.387033	-0.25791	0.796476	0.996063
Cd80	35.3069	-0.0973653	0.377856	-0.257678	0.796655	0.996063
Pdcd1	19.9354	-0.113183	0.442457	-0.255805	0.798101	0.996063
Ccl21a	197.61	-0.223731	0.883258	-0.253302	0.800035	0.996063
Socs1	38.6281	-0.0918671	0.364273	-0.252193	0.800892	0.996063
Cd164	2744.21	0.0691574	0.27457	0.251875	0.801137	0.996063
Tfe3	159.939	0.0665535	0.265334	0.250829	0.801946	0.996063
Csf1	350.762	0.0706411	0.28426	0.248509	0.803741	0.996063
Lrrn3	20.3556	-0.105458	0.43017	-0.245154	0.806337	0.996063
Cd40	31.5116	0.0985866	0.402428	0.244979	0.806472	0.996063
Cd207	16.9312	-0.106971	0.437999	-0.244226	0.807056	0.996063
Irf5	102.294	0.0790303	0.327078	0.241625	0.809071	0.996063
Il22ra1	20.8085	0.0933376	0.39186	0.238191	0.811733	0.996063
Egr1	379.432	0.0909429	0.382239	0.237921	0.811942	0.996063
Cd180	130.356	0.0825315	0.348764	0.23664	0.812936	0.996063
Cd5	18.3862	0.0981985	0.4173	0.235319	0.813961	0.996063
Ifitm2	2685.29	0.0605417	0.257537	0.23508	0.814147	0.996063
Abl1	241.734	-0.0607343	0.260032	-0.233565	0.815323	0.996063
Tollip	582.614	-0.0695436	0.299702	-0.232042	0.816505	0.996063
Cd34	431.309	-0.098548	0.42684	-0.230878	0.81741	0.996063
Egr2	20.6096	-0.0916063	0.396873	-0.23082	0.817455	0.996063
Ppia	11651.5	0.0823479	0.357827	0.230134	0.817988	0.996063
Il17ra	132.794	0.0608404	0.265856	0.228847	0.818988	0.996063
Stat3	1768.5	-0.0782903	0.346518	-0.225934	0.821253	0.996063
C7	14.0157	0.118329	0.528658	0.223829	0.82289	0.996063
Map2k1	686.138	0.0685081	0.308826	0.221834	0.824443	0.996063
Cd69	24.6398	0.0920235	0.425247	0.2164	0.828676	0.996063
Il21	21.2949	-0.0840133	0.388538	-0.21623	0.828809	0.996063
Il18rap	31.6102	0.087661	0.406369	0.215718	0.829208	0.996063
C1s1	235.933	-0.175115	0.812808	-0.215444	0.829421	0.996063
Vegfa	417.263	0.0966504	0.453005	0.213354	0.831051	0.996063
Cd28	33.4765	-0.0887592	0.417969	-0.212359	0.831827	0.996063
Bmi1	204.739	0.0570956	0.268993	0.212257	0.831906	0.996063
Psma2	2695.55	0.0695485	0.330758	0.21027	0.833457	0.996063
Hc	23.3716	-0.0897174	0.432242	-0.207563	0.83557	0.996063
Map2k2	657.459	0.057938	0.283976	0.204025	0.838334	0.996063
Rps6	470.344	-0.067354	0.331047	-0.203457	0.838777	0.996063
Il17a	18.67	0.0906685	0.447491	0.202615	0.839436	0.996063
Trp53	349.408	0.0664513	0.334607	0.198595	0.842579	0.996063
Sigirr	176.148	-0.0521363	0.264063	-0.197439	0.843484	0.996063
Cd86	99.2675	0.0623995	0.321071	0.194348	0.845904	0.996063
Pmch	15.5696	0.0826449	0.42535	0.194299	0.845942	0.996063
Fut7	31.5382	0.0691725	0.359593	0.192363	0.847457	0.996063
Eomes	21.8694	-0.0794205	0.417702	-0.190137	0.849202	0.996063
Cd96	31.0274	0.0721034	0.379367	0.190063	0.84926	0.996063
Itgb1	3689.87	-0.0601204	0.316771	-0.189791	0.849473	0.996063
Ifnar2	527.446	-0.0564993	0.303434	-0.186199	0.852288	0.996063
Klrk1	27.9201	-0.0697669	0.375396	-0.185849	0.852563	0.996063
Fcgr2b	567.694	0.0730972	0.399512	0.182966	0.854824	0.996063
Tubb5	1210.16	-0.0514376	0.286226	-0.179709	0.857381	0.996063
Runx3	21.7591	-0.0898052	0.501519	-0.179066	0.857886	0.996063
Itga5	81.9678	-0.0582187	0.325578	-0.178817	0.858082	0.996063
Nfkb2	193.043	0.0480687	0.270842	0.177478	0.859133	0.996063
Foxj1	27.2978	-0.0811518	0.457666	-0.177317	0.85926	0.996063
Itgam	127.784	0.066442	0.375104	0.17713	0.859407	0.996063
Cd37	63.8197	0.0695534	0.393432	0.176786	0.859676	0.996063
Il7r	42.8152	-0.0692908	0.392373	-0.176594	0.859827	0.996063
Serpinb2	17.8102	-0.0724151	0.415316	-0.174361	0.861582	0.996063
Fasl	13.8766	0.076239	0.441089	0.172843	0.862775	0.996063
Psmd7	1364.72	0.0555746	0.323628	0.171724	0.863655	0.996063
Cebpb	2668	-0.057522	0.338348	-0.170008	0.865004	0.996063
Snai1	25.7231	-0.0644041	0.384951	-0.167305	0.86713	0.996063
Axl	295.865	0.0562317	0.338857	0.165945	0.8682	0.996063
Ifngr1	562.667	-0.0459081	0.27901	-0.164539	0.869307	0.996063
Gpi1	3512.05	-0.0580028	0.357802	-0.162109	0.87122	0.996063
Atg7	138.593	0.0484055	0.298933	0.161928	0.871363	0.996063
Syk	87.8121	-0.0449303	0.282405	-0.159099	0.873591	0.996063
Tnfrsf1a	955.013	0.0428152	0.271886	0.157475	0.874871	0.996063
Tlr8	87.7871	0.0691398	0.439055	0.157474	0.874871	0.996063
Tnfrsf18	37.4105	-0.0512059	0.325628	-0.157253	0.875046	0.996063
C1qbp	1150.72	-0.0549443	0.349605	-0.157161	0.875118	0.996063
Pecam1	281.485	0.0493541	0.317071	0.155656	0.876304	0.996063
Il6ra	114.728	-0.0527631	0.339171	-0.155565	0.876376	0.996063
Cd97	110.104	-0.0463193	0.303821	-0.152456	0.878827	0.996063
Stat6	646.999	0.0430588	0.282802	0.152258	0.878983	0.996063
Pdgfrb	59.8557	0.0491047	0.330361	0.148639	0.881838	0.996063
Rrad	39.031	-0.0766158	0.517824	-0.147957	0.882377	0.996063
Mpped1	18.8581	-0.0619562	0.419047	-0.14785	0.882461	0.996063
Txnip	1308.84	0.0558026	0.37771	0.147739	0.882548	0.996063
Mapk1	1191.15	-0.054819	0.371722	-0.147473	0.882758	0.996063
Cd47	591.685	0.0378347	0.258256	0.146501	0.883526	0.996063
Il5ra	12.3819	0.0646468	0.443024	0.145922	0.883983	0.996063
Cfh	261.087	0.110436	0.796088	0.138723	0.889669	0.996063
Cmklr1	137.138	0.0418797	0.302426	0.138479	0.889862	0.996063
Ccl3	45.0801	0.050877	0.370856	0.137188	0.890882	0.996063
Ccr2	209.74	-0.123806	0.908185	-0.136322	0.891567	0.996063
Nfkbia	129.518	-0.0390582	0.286883	-0.136147	0.891705	0.996063
Amica1	33.2478	-0.0510284	0.379618	-0.13442	0.89307	0.996063
Plau	238.835	-0.0375538	0.287356	-0.130687	0.896023	0.996063
Oas2	337.531	0.109137	0.848896	0.128563	0.897703	0.996063
Hprt	1187.17	0.0379678	0.296071	0.128239	0.89796	0.996063
Ikbkg	160.481	-0.0331695	0.262788	-0.126222	0.899556	0.996063
Klrc2	24.5899	0.0631856	0.502785	0.125671	0.899992	0.996063
C1ra	167.711	0.084898	0.690699	0.122916	0.902174	0.996063
Cd81	8230.08	-0.0356955	0.294176	-0.12134	0.903421	0.996063
Tnfrsf8	9.85385	-0.0601994	0.519852	-0.115801	0.90781	0.996063
Cd19	23.3555	0.0489628	0.430652	0.113694	0.90948	0.996063
Cd276	148.537	0.0379061	0.334254	0.113405	0.90971	0.996063
Rela	253.178	-0.0294903	0.26352	-0.111909	0.910895	0.996063
Klrg1	27.8212	0.0429011	0.387099	0.110827	0.911753	0.996063
Il22	14.2837	-0.0583841	0.528915	-0.110385	0.912104	0.996063
Col1a1	2286.6	0.063168	0.573976	0.110053	0.912367	0.996063
Entpd1	202.799	0.0415958	0.392831	0.105887	0.915672	0.996063
Cklf	37.2963	0.0447069	0.423305	0.105614	0.915889	0.996063
Ilf3	271.469	-0.0349326	0.337658	-0.103456	0.917601	0.996063
Traf2	307.675	-0.0289505	0.280634	-0.103161	0.917835	0.996063
Cd6	19.673	-0.0415697	0.406557	-0.102248	0.91856	0.996063
Ceacam1	705.028	0.034255	0.349106	0.0981221	0.921835	0.996063
Prkce	51.1858	-0.0354999	0.364197	-0.0974744	0.92235	0.996063
Il23r	17.5715	-0.0406348	0.418098	-0.0971897	0.922576	0.996063
Lamp3	33.3901	-0.0375656	0.391371	-0.0959846	0.923533	0.996063
Tlr4	429.686	0.0279991	0.297407	0.0941439	0.924995	0.996063
Klra1	17.1924	-0.0380793	0.417274	-0.0912573	0.927288	0.996063
Jak3	144.386	0.0314387	0.351419	0.0894624	0.928714	0.996063
Nlrp3	29.528	0.0331093	0.370465	0.0893721	0.928786	0.996063
Hdac3	932.982	-0.0314807	0.352347	-0.0893456	0.928807	0.996063
Cxcl10	56.9124	-0.031258	0.350642	-0.0891451	0.928967	0.996063
Vcam1	101.641	0.0319161	0.367406	0.0868687	0.930776	0.996063
Casp8	257.378	0.0217383	0.255555	0.0850633	0.932211	0.996063
Pdcd1lg2	21.9043	0.033315	0.402949	0.0826779	0.934108	0.996063
Irf1	545.131	-0.0245607	0.298557	-0.0822646	0.934436	0.996063
Smad3	258.347	0.0270478	0.333802	0.0810295	0.935418	0.996063
Dock9	542.65	-0.0289404	0.357392	-0.0809766	0.935461	0.996063
Tal1	19.5601	0.0352089	0.435939	0.0807656	0.935628	0.996063
Il12a	50.145	-0.0675261	0.846875	-0.0797356	0.936448	0.996063
Ltf	116.237	-0.0594647	0.751085	-0.0791717	0.936896	0.996063
H2-T23	2439.76	0.0300107	0.382028	0.0785562	0.937386	0.996063
Cd48	144.317	0.0311317	0.401511	0.0775365	0.938197	0.996063
Hif1a	1357.63	0.0234156	0.303785	0.0770796	0.93856	0.996063
Tirap	45.8381	-0.0238036	0.31629	-0.0752587	0.940009	0.996063
Ifng	19.0855	-0.0334985	0.445163	-0.0752499	0.940016	0.996063
CD209e	25.5882	-0.0333015	0.443963	-0.0750095	0.940207	0.996063
Tnfsf12	65.7008	-0.0273648	0.370644	-0.0738304	0.941145	0.996063
Tgfb3	1337.68	-0.0328211	0.445229	-0.0737174	0.941235	0.996063
Polr1b	125.641	-0.0219205	0.299228	-0.0732568	0.941602	0.996063
Abcf1	444.888	0.026236	0.365978	0.0716874	0.942851	0.996063
Tmed1	346.515	0.0219785	0.308593	0.0712214	0.943222	0.996063
Cdk1	16.7587	-0.0309587	0.440703	-0.0702483	0.943996	0.996063
Ifih1	616.01	-0.021958	0.312795	-0.0701992	0.944035	0.996063
Fos	663.383	-0.0260185	0.370648	-0.0701974	0.944037	0.996063
Bcl6	118.446	-0.0200815	0.28936	-0.0693998	0.944671	0.996063
Tnf	35.7894	0.0309679	0.456107	0.0678962	0.945868	0.996063
Klrd1	43.5127	-0.0221382	0.330331	-0.0670182	0.946567	0.996063
Dusp4	445.439	0.0295327	0.444175	0.0664888	0.946989	0.996063
Nod1	88.2173	-0.0200589	0.307582	-0.0652147	0.948003	0.996063
Cma1	62.5665	0.0584361	0.903584	0.0646715	0.948436	0.996063
Cd63	2695.8	-0.0218142	0.341246	-0.0639252	0.94903	0.996063
Cd46	9.38915	0.0331179	0.544731	0.0607969	0.951521	0.996063
Map3k1	605.726	0.0200473	0.33109	0.0605494	0.951718	0.996063
Serping1	470.812	0.0464047	0.769406	0.0603123	0.951907	0.996063
Psmb7	1320.87	0.0202463	0.354056	0.0571838	0.954399	0.996063
Eef1g	2782.61	-0.0193681	0.353653	-0.0547658	0.956325	0.996063
Ctsh	1825.26	-0.017305	0.317381	-0.0545243	0.956517	0.996063
Il2rb	41.2137	0.0182927	0.345038	0.0530165	0.957719	0.996063
Cxcr6	27.0972	0.0209074	0.398071	0.0525218	0.958113	0.996063
Irf3	477.393	0.0135193	0.268034	0.0504387	0.959773	0.996063
Stat1	467.772	0.0173585	0.35261	0.0492287	0.960737	0.996063
Il11	16.2117	-0.0217866	0.442892	-0.0491917	0.960767	0.996063
Epcam	6480.05	-0.0177754	0.371834	-0.0478046	0.961872	0.996063
Dusp6	1686.46	0.0200128	0.429386	0.0466079	0.962826	0.996063
Mif	3048.17	-0.0174804	0.376634	-0.0464121	0.962982	0.996063
Psmb9	250.127	0.0127412	0.274691	0.0463837	0.963004	0.996063
Arg1	2053.21	-0.0546982	1.20052	-0.045562	0.963659	0.996063
Mef2c	124.676	0.0161893	0.358087	0.0452106	0.963939	0.996063
Tnfsf11	15.0013	-0.0189851	0.43845	-0.0433006	0.965462	0.996063
Tlr6	91.6596	-0.0118477	0.307788	-0.0384929	0.969295	0.996063
Cd79a	16.1907	0.0182701	0.495084	0.036903	0.970562	0.996063
Klra17	18.2865	0.0165844	0.461393	0.0359442	0.971327	0.996063
Pml	281.523	-0.00868085	0.247559	-0.0350658	0.972027	0.996063
Fcgr1	152.603	0.0107714	0.325341	0.0331081	0.973588	0.996063
Il18r1	116.73	-0.0137708	0.438641	-0.0313941	0.974955	0.996063
Ada	106.753	-0.0109491	0.352873	-0.0310284	0.975247	0.996063
Mx1	12.0919	-0.015597	0.507768	-0.0307168	0.975495	0.996063
Mme	191.538	-0.0245406	0.813418	-0.0301698	0.975932	0.996063
Itgb3	150.011	0.0100513	0.359677	0.0279454	0.977706	0.996063
Hmgb1	999.164	0.00879893	0.327205	0.0268911	0.978547	0.996063
F12	15.3939	-0.0121904	0.45966	-0.0265205	0.978842	0.996063
Ticam2	41.1333	0.00884963	0.335738	0.0263587	0.978971	0.996063
Elk1	25.4687	-0.00973426	0.388827	-0.0250349	0.980027	0.996063
H2-DMb1	61.3174	-0.00951266	0.386999	-0.0245806	0.98039	0.996063
Stat5b	399.974	0.00633479	0.260199	0.0243459	0.980577	0.996063
Cd55	438.821	-0.00681792	0.284746	-0.0239439	0.980897	0.996063
Mcam	549.666	-0.00689512	0.302983	-0.0227575	0.981844	0.996063
Col3a1	5377.26	-0.0173832	0.799581	-0.0217403	0.982655	0.996063
Nfatc4	37.9905	-0.00723637	0.346555	-0.0208809	0.983341	0.996063
Mapkapk2	494.03	-0.00537241	0.258281	-0.0208006	0.983405	0.996063
Ddx60	233.063	-0.0087945	0.450373	-0.0195272	0.984421	0.996063
Itga4	36.7811	-0.00856415	0.535847	-0.0159825	0.987248	0.996827
Stat4	23.6973	0.00667672	0.486367	0.0137278	0.989047	0.996827
Slamf1	17.8573	0.00635997	0.463799	0.0137128	0.989059	0.996827
Ythdf2	477.756	-0.00276825	0.294378	-0.00940373	0.992497	0.997359
Tgfbr2	1231.22	-0.00270085	0.379521	-0.00711647	0.994322	0.997359
Smn1	360.646	0.00211849	0.2991	0.00708288	0.994349	0.997359
Oaz1	4848.54	0.00208757	0.318373	0.00655701	0.994768	0.997359
Icam4	27.282	-0.00182537	0.470575	-0.00387902	0.996905	0.997985
Prkcd	574.826	0.000793443	0.314141	0.00252575	0.997985	0.997985
