# Supplementary material for: Tumor microenvironments with an active type I IFN response are sensitive to inhibitors of heme degradation
Source: JCI Insight. 2025 Jul 8;10(16):e191017. doi: 10.1172/jci.insight.191017 (PMC12406722; doi:10.1172/jci.insight.191017)
Supplement: Supporting data values [file jciinsight-10-191017-s145.xlsx]

## Sheet: Fig. 1D
Tumour free %
Days	Prf1+/+	Prf1-/-
35
36
37
38
39		1
40
41
42
43	1
44
45
46
47
48
49
50
51
52
53
54
55		1
56	1
57
58
59	1	3
60
61	1
62	1	1
63
64
65	1
66		1
67	2
68	1
69
70		1
71
72		1
73		1
74
75
76	1
77		1
78	2	2
79	1
80		1
81	2	3
82		1
83	1	3
84	1
85	1	1
86	1
87	3	2
88
89	2
90	2
91	1	1
92		1
93
94
95
96
97		1
98
99		1
100
101		2
102		1
103		1
104
105
106
107
108
109
110
111
112		2
113
114
115		1
116		1
117
118		1
119
120

## Sheet: Fig. 1E
Hmox1
Prf1+/+	Prf1-/-
0.251084	3.06416
0.344193	0.251309
1.53921	0.659042
0.689155	0.290497
4.77938	3.3455

## Sheet: Fig. 1F
HO-1+ cells/mm3
Prf1+/+	Prf1-/-
5.3	1.71429
11	8.18182
5.72727	5
11.75	14.8889
3.66667	152.727
81.9091	43.6

## Sheet: Fig. 1G
HO-1 colocalisation F4/80 events
Prf1+/+	Prf1-/-
91.13	99.91
99.03	100
92.13	96.31
94.29	92.67
91.31	98.54
94.59	95.84
99.39	89.41
99.39	85.65
100	89.65
98.22	75.47
99.64	86.28
99.77	90.05
	95.57
	96.81
	99.29
	99.63
	99.88
	98.46
	99.58

## Sheet: Fig. 1H
Tumour volume
Day	Prf1+/+ vehicle								Prf1-/- Vehicle								Prf1+/+ SnMP						Prf1-/- SnMP
-4	127	169	98			62	121	125	63	73	75	158	100	108		162			147	63	151		108	63		155	167	14		145
-2	149	178			75	86		68	148	125	238	151			63	172	197	140	159	147	188		63	115	192	233		14	183	173
0	176	217	155	275	144	133	256	252	144	293	213	210	245	211	254	357	303	148.8	320	372	360	230	246	224	270	269	189	256	233	267
2	341	346	252	507	144	160	310	301	281	314	210		269	336	179	210	446	306	436	406	468	205	230	327	326	95	164	250	63	248
4	475	545	306	701	441	252	343	552	270		206	237	194	498	303	234	299	376	422	576	528	63	243	248	274	63	161	158	63	196
6	413	340	460		647	212		662	271	515		434			231	382	519	337	227	883	620	172	253	331	532	126	164	104	207	14
8	405		433	938		304	572	605		1102	576	527	274	395	624	714	448	278	246	1282	793	63	360	259	658	68.8	160	226	108	185
10		526	708	1031	999		674	681	318	925	625		725	510	500	1027	594	635	389	1359	881	150	229	289	673		231	184	172	63
12	385	734	409	943	1297	404	632	1430	360	1203	837	1135	839	610	601	1069	954	647	303	2068	1066	415	286	271	673	94	146	536	172	63
14	505	657		1053	1426	515	660	1843	393	1080		1727	774	815	1436	662	991	794	249	1720	1309	108	405	228		68	204	432	172	63
16	485	799	628	1161	1856	334	838	1740	365	1529	1181	1986	949	881	1266	1458	1066	690	280		1344	108	184	162	714	87	262	403	186	136
18	665	807	890	1177			1141	1740	696		1533	1490	1225	1213	1262	1605	1183	1115	322	2182		108	160		760	97	302	511	314	238
20	671	794	1218	1397		962			572		1352	1737	1676	1026	1076	1812	1223	959	250		1594	108	276	311	808	98	259	444	289	246
22	672	1212	947	1622		731			622		1450	2634	1917	1307	964.8	1188	1960	974	360		1399	200	348	367	587	156	307	608	417	233

## Sheet: Fig. 2B
CD4T/Live					CD8T/Live
Prf1+/+ Vehicle	Prf1+/+ SnMP	Prf1-/- Vehicle	Prf1-/- SnMP		Prf1+/+ Vehicle	Prf1+/+ SnMP	Prf1-/- Vehicle	Prf1-/- SnMP
1.9	1.68	1.69	13		3.44	3.27	2.56	26.1
3.38	1.66	3.79	9.32		9.58	1.8	3.06	8.16
2.05	0.6	10.3	8.83		2.34	1.43	8.78	5.99
7.49	1.98	26.3	5.32		7	2.13	12.7	11.3
0.8	1.27	3.2	3.1		1	2.11	1.67	3.74
0.4	1.53	16.6	1.54		1.13	0.83	12.1	2.77
2.33		1.46	8.35		2.47		0.69	7.29
0.92		0.72	3.06		1.34		0.5	2.38
0.45			1.39		1.5			1.68
0.86			2.44		1.56			3.07
1.73					2.8

## Sheet: Fig. 2C
TNF+CD8T/CD8T					IFN+CD8T/CD8T
Prf1+/+ Vehicle	Prf1+/+ SnMP	Prf1-/- Vehicle	Prf1-/- SnMP		Prf1+/+ Vehicle	Prf1+/+ SnMP	Prf1-/- Vehicle	Prf1-/- SnMP
69.87	52.4	35.12	47.6		50.37	35.43	15.35	36.2
83.79	46.5	60.03	32.72		78.118	4.31	43.33	17.72
71.7	10.7	49.8	65.33		54.84	14.88	13.54	68.09
0.1	2.94	73.46	57.16		0	61.42	9.58	51.63
0.37	41.2	29.8	7.05		0	19.3	5.22	6.04
31.5			35.66		40.658			5.22
7.91			1.96					28
0.77								14

## Sheet: Fig. 2D
Tumor cells/Live
Prf1+/+ Vehicle	Prf1+/+ SnMP	Prf1-/- Vehicle	Prf1-/- SnMP
43.9	90.7	94.8	87.9
41	57.5	83.4	82.6
55.2	52.3	14.7	48.7
69.4	49.5	44.7	44.5
75.6	48.7	14.5	44.5
		66.5	59.6
		83.2	38.7
			46.1
			65.5

## Sheet: Fig. 2E
Tumour cells MHCI+					Stromal cells MHCI+
Prf1+/+ Vehicle	Prf1+/+ SnMP	Prf1-/- Vehicle	Prf1-/- SnMP		Prf1+/+ Vehicle	Prf1+/+ SnMP	Prf1-/- Vehicle	Prf1-/- SnMP
91.06	92.67	15.9	39.5		93.04	96.15	82.8	66
94.62	96.43	9.6	73.9		91.86	94.94	78.2	62.3
93.93	93.64	10	18.5		90.47	92.64	30	66.7
50.5	43.6	25.7	47.3		81.9	62	21.9	57.4
17.3	64.08	27.5	23.7		68	75.2	60.7	41.6
46.8			61.7		82.5			68.5
			34.6					71.7

## Sheet: Fig. 2F
NK cells/Live
Prf1+/+ Vehicle	Prf1+/+ SnMP	Prf1-/- Vehicle	Prf1-/- SnMP
5.59	2.2	0.42	0.89
0.096	1.66	1.04	2.62
0.073	0.98	4.97	1.3
1.13	1.62	1.2	0.87
0.37	0.68	0.53	3.15
0.3	0.17	1.26	1.55
1.29	0.11	0.31	1.3
		0.57	0.82
			1.69
			0.61

[truncated: 23 more sheets: Fig. 2H, Fig. 3E, Fig. 3H, Fig. 3I, Fig. 4E, Fig. 4F, Fig. 4I, Fig. 4J, Fig. 4K, Fig. 4L, Fig. 4M, Fig. 4N, Fig. S2B, Fig. S2C, Fig. S2D, Fig. S2E, Fig. S2H, Fig. S3C, Fig. S3E, Fig. S3F …]
